# Supplementary material for: Vitamin D Induces Interleukin-1β Expression: Paracrine Macrophage Epithelial Signaling Controls M. tuberculosis Infection
Source: PLoS Pathog. 2013 Jun 6;9(6):e1003407. doi: 10.1371/journal.ppat.1003407 (PMC3675149; doi:10.1371/journal.ppat.1003407)
Supplement: Table S1 — Microarray results and statistical analysis from NI+D, I, and I+D conditions measured relative to NI. The THP-1 cells were either not infected (NI) or H37Rv-infected (I) and treated with vehicle (DMSO) or 100 nM 1,25D (D) for 24 hours before RNA extraction. Samples were prepared in triplicate and run on Human Gene 1.0ST microarrays from Affymetrix. Overall chip signal was normalized using RMA. Fold expression and significance relative to NI was calculated using EB (Wright and Simon). (XLSX) [file ppat.1003407.s007.xlsx]

## Sheet: Supplementary Table 1
Probeset ID	Gene Assignment	Gene Name	Description	NI+D Fold	P-value	I Fold	P-value	I+D Fold	P-value
8039748	NM_130786	A1BG	alpha-1-B glycoprotein	0.91869	0.415423	1.15628	0.0731805	1.04296	0.570863
7933640	NM_138933	A1CF	APOBEC1 complementation factor	0.933874	0.438997	0.973406	0.741949	0.958422	0.599341
7993110	ENST00000432184	A2BP1	ataxin 2-binding protein 1	1.23172	0.0811408	1.38393	0.0111034	1.38743	0.00456733
7993083	NM_018723	A2BP1	ataxin 2-binding protein 1	1.09961	0.235863	0.931801	0.287299	1.00368	0.957086
7972570	NM_033110	A2LD1	AIG2-like domain 1	0.903957	0.228455	0.901794	0.185951	0.872681	0.097765
7960947	NM_000014	A2M	alpha-2-macroglobulin	0.886392	0.137953	0.776157	0.00445341	0.606274	8.38794e-05
7953775	NM_144670	A2ML1	alpha-2-macroglobulin-like 1	1.01277	0.882142	1.15704	0.175928	1.13108	0.238119
7914643	NM_001080438	A3GALT2	alpha 1,3-galactosyltransferase 2	1.05559	0.502576	1.06301	0.573516	0.946707	0.507104
8076497	NM_017436	A4GALT	alpha 1,4-galactosyltransferase	0.807636	0.0244917	1.0588	0.394931	0.932132	0.391592
8090955	NM_016161	A4GNT	alpha-1,4-N-acetylglucosaminyltransferase	1.19319	0.127062	1.05961	0.599753	0.966617	0.804441
8138958	AY312368	AAA1	asthma-associated alternatively spliced gene 1	1.10111	0.271518	1.03428	0.650513	0.939861	0.372857
7963646	NM_015665	AAAS	achalasia, adrenocortical insufficiency, alacrimia (Allgrove, triple-A)	0.930671	0.367372	0.483958	1.21497e-05	0.499025	5.67492e-06
7959786	NM_023928	AACS	acetoacetyl-CoA synthetase	0.746441	0.00724694	0.844818	0.0985802	0.694571	0.00650924
8083415	NM_001086	AADAC	arylacetamide deacetylase (esterase)	1.18793	0.0679902	0.89536	0.135124	0.975135	0.813472
8083409	NM_207365	AADACL2	arylacetamide deacetylase-like 2	0.93658	0.516127	0.902628	0.300155	0.952436	0.60673
7897960	NM_001103170	AADACL3	arylacetamide deacetylase-like 3	0.863737	0.370264	1.12735	0.353516	0.978581	0.893637
7897955	NM_001013630	AADACL4	arylacetamide deacetylase-like 4	0.973026	0.816147	0.955018	0.56092	0.969996	0.70722
8103706	NM_016228	AADAT	aminoadipate aminotransferase	1.04444	0.624167	0.765413	0.00823333	0.766554	0.0249097
7989953	NM_024666	AAGAB	alpha- and gamma-adaptin binding protein	0.696525	0.0037843	0.613199	0.000361608	0.616352	0.000213969
8052798	NM_014911	AAK1	AP2 associated kinase 1	1.6382	0.000723536	1.05961	0.419786	1.21973	0.0318154
8052803	NM_014911	AAK1	AP2 associated kinase 1	1.46062	0.000801798	0.957517	0.526227	1.00256	0.971104
8058914	NM_001087	AAMP	angio-associated, migratory cell protein	1.127	0.253204	0.735238	0.00502871	0.826634	0.0515168
8010071	NM_001088	AANAT	arylalkylamine N-acetyltransferase	0.943268	0.713007	1.05115	0.741442	1.03863	0.804266
8002347	NM_001605	AARS	alanyl-tRNA synthetase	0.655145	0.000719111	0.533812	3.35279e-05	0.463172	1.16788e-05
8126681	NM_020745	AARS2	alanyl-tRNA synthetase 2, mitochondrial (putative)	0.950714	0.641264	0.70788	0.00515807	0.699769	0.00483594
8015741	NM_001136042	AARSD1	alanyl-tRNA synthetase domain containing 1	0.864382	0.0927011	0.568104	3.7311e-05	0.49099	3.97798e-05
8100478	NM_181806	AASDH	aminoadipate-semialdehyde dehydrogenase	1.05793	0.497326	0.700159	0.00931469	0.892178	0.113087
7943552	NM_015423	AASDHPPT	aminoadipate-semialdehyde dehydrogenase-phosphopantetheinyl transferase	1.16865	0.105414	0.904279	0.227672	1.08475	0.29882
8142554	NM_005763	AASS	aminoadipate-semialdehyde synthase	1.0498	0.517315	0.89962	0.171171	0.952526	0.578872
8006690	NM_012138	AATF	apoptosis antagonizing transcription factor	0.967636	0.659499	0.869513	0.0492332	0.878903	0.0724614
8019090	NM_001080395	AATK	apoptosis-associated tyrosine kinase	1.00192	0.986928	1.15596	0.130896	1.09731	0.323417
7993126	NM_020686	ABAT	4-aminobutyrate aminotransferase	0.925843	0.342919	0.623777	0.000197626	0.551932	4.02615e-05
8162940	NM_005502	ABCA1	ATP-binding cassette, sub-family A (ABC1), member 1	0.583609	8.49391e-05	2.2169	9.16302e-06	2.31788	4.05858e-06
8009474	NM_080282	ABCA10	ATP-binding cassette, sub-family A (ABC1), member 10	1.20644	0.0621587	1.01509	0.842498	1.01789	0.838771
8018006	NM_080282	ABCA10	ATP-binding cassette, sub-family A (ABC1), member 10	1.02099	0.813262	0.984364	0.801777	1.17764	0.0564713
8098752	NR_002451	ABCA11P	ATP-binding cassette, sub-family A (ABC1), member 11 (pseudogene)	0.815458	0.0836303	0.675008	0.00158741	0.683784	0.00812746
8058708	NM_173076	ABCA12	ATP-binding cassette, sub-family A (ABC1), member 12	0.974932	0.774072	1.11497	0.259251	1.04374	0.619294
8132743	NM_152701	ABCA13	ATP-binding cassette, sub-family A (ABC1), member 13	1.13084	0.190589	0.973044	0.714406	1.0648	0.427263
8165345	NM_001606	ABCA2	ATP-binding cassette, sub-family A (ABC1), member 2	0.88819	0.296045	0.430859	2.09145e-06	0.37703	2.62952e-06
7998784	NM_001089	ABCA3	ATP-binding cassette, sub-family A (ABC1), member 3	0.886466	0.147745	0.6825	0.00182885	0.697884	0.00116391
7917798	NM_000350	ABCA4	ATP-binding cassette, sub-family A (ABC1), member 4	1.0073	0.938336	1.09066	0.333454	1.01754	0.841697
8018038	NM_018672	ABCA5	ATP-binding cassette, sub-family A (ABC1), member 5	0.715999	0.0094975	0.829015	0.117405	0.861704	0.102365
8017964	NM_080284	ABCA6	ATP-binding cassette, sub-family A (ABC1), member 6	1.07314	0.515109	1.2181	0.0276833	1.74563	0.000231309
8024120	NM_019112	ABCA7	ATP-binding cassette, sub-family A (ABC1), member 7	0.824976	0.117183	0.909713	0.242636	0.750217	0.00969811
8017885	NM_007168	ABCA8	ATP-binding cassette, sub-family A (ABC1), member 8	1.09484	0.21444	1.06945	0.318947	0.992565	0.911118
8017927	NM_080283	ABCA9	ATP-binding cassette, sub-family A (ABC1), member 9	1.071	0.489067	1.03916	0.637515	1.13125	0.158188
8140782	NM_000927	ABCB1	ATP-binding cassette, sub-family B (MDR	2.0441	0.00017118	0.529732	0.000131628	0.755619	0.0261137
7924956	NM_012089	ABCB10	ATP-binding cassette, sub-family B (MDR	0.62253	0.000202876	0.951037	0.434349	0.753636	0.00267757
8056583	NM_003742	ABCB11	ATP-binding cassette, sub-family B (MDR	0.917572	0.407628	0.943962	0.566441	0.839396	0.0762581
8140752	NM_000443	ABCB4	ATP-binding cassette, sub-family B (MDR	1.92921	1.88672e-05	0.83037	0.0419612	1.27784	0.00929279
8131682	NM_178559	ABCB5	ATP-binding cassette, sub-family B (MDR	0.867268	0.128675	0.974745	0.783959	1.02125	0.803041
8059111	NM_005689	ABCB6	ATP-binding cassette, sub-family B (MDR	1.17141	0.285337	1.01047	0.946738	0.840811	0.271425
8173629	NM_004299	ABCB7	ATP-binding cassette, sub-family B (MDR	1.20585	0.0592306	1.01251	0.860259	1.26973	0.010356
8137330	ENST00000356058	ABCB8	ATP-binding cassette, sub-family B (MDR	1.03145	0.809595	1.37281	0.0111707	1.14941	0.0976604
8137332	NM_007188	ABCB8	ATP-binding cassette, sub-family B (MDR	1.23011	0.031782	1.17502	0.118932	1.37995	0.00576593
8137334	NM_007188	ABCB8	ATP-binding cassette, sub-family B (MDR	0.981402	0.867072	1.18496	0.0883238	1.04954	0.599558
8137310	NM_007188	ABCB8	ATP-binding cassette, sub-family B (MDR	0.967451	0.716178	0.878834	0.194113	0.812237	0.0560644
7967337	NM_019625	ABCB9	ATP-binding cassette, sub-family B (MDR	0.972608	0.782534	0.833781	0.0532849	0.735505	0.0171498
7993478	NM_004996	ABCC1	ATP-binding cassette, sub-family C (CFTR	1.17995	0.0924422	1.58148	0.000137642	2.03946	1.84565e-05
8119801	NM_033450	ABCC10	ATP-binding cassette, sub-family C (CFTR	1.00429	0.963735	1.222	0.0317134	1.06863	0.441058
8001271	NM_033151	ABCC11	ATP-binding cassette, sub-family C (CFTR	0.953642	0.74573	1.08438	0.286525	0.975822	0.782963
8001235	NM_033226	ABCC12	ATP-binding cassette, sub-family C (CFTR	1.09575	0.541828	1.06956	0.565822	1.06443	0.622654
8067877	NR_003087	ABCC13	ATP-binding cassette, sub-family C (CFTR	1.08935	0.375818	0.875648	0.068912	0.982035	0.824661
7929779	NM_000392	ABCC2	ATP-binding cassette, sub-family C (CFTR	1.07823	0.466848	0.895339	0.320994	1.0386	0.71367
8008454	NM_003786	ABCC3	ATP-binding cassette, sub-family C (CFTR	1.21214	0.0283037	1.08669	0.212743	1.26784	0.00869225
7972297	NM_005845	ABCC4	ATP-binding cassette, sub-family C (CFTR	0.865425	0.145183	0.439887	3.16452e-06	0.448736	5.63451e-06
8092418	NM_005688	ABCC5	ATP-binding cassette, sub-family C (CFTR	1.10947	0.199658	0.472121	1.2251e-05	0.413732	6.91826e-06
7999727	NM_001171	ABCC6	ATP-binding cassette, sub-family C (CFTR	1.12206	0.190657	1.24772	0.00935733	1.32574	0.0160708
7999591	NR_023387	ABCC6P2	ATP-binding cassette, sub-family C, member 6 pseudogene 2	1.14674	0.146413	1.20383	0.0703918	1.41232	0.00375162
7946860	NM_000352	ABCC8	ATP-binding cassette, sub-family C (CFTR	1.00516	0.962301	1.05059	0.553528	0.981768	0.83537
7961710	NM_005691	ABCC9	ATP-binding cassette, sub-family C (CFTR	1.02209	0.781113	1.02946	0.669755	1.02406	0.736635
8170704	NM_000033	ABCD1	ATP-binding cassette, sub-family D (ALD), member 1	0.984366	0.866915	1.53465	0.00295724	1.19343	0.123952
7962312	NM_005164	ABCD2	ATP-binding cassette, sub-family D (ALD), member 2	5.07935	1.4037e-06	0.871553	0.0637786	1.33444	0.0041338
7903119	NM_002858	ABCD3	ATP-binding cassette, sub-family D (ALD), member 3	0.795503	0.0121046	0.465208	1.44712e-05	0.514203	1.46147e-05
7980115	NM_005050	ABCD4	ATP-binding cassette, sub-family D (ALD), member 4	1.30532	0.00687184	0.930955	0.376926	1.08927	0.421376
8097647	NM_002940	ABCE1	ATP-binding cassette, sub-family E (OABP), member 1	1.20353	0.141925	1.02649	0.737385	1.19224	0.159364
8117929	NM_001025091	ABCF1	ATP-binding cassette, sub-family F (GCN20), member 1	1.04761	0.508129	1.16706	0.0453546	1.21031	0.0223445
8177797	NM_001025091	ABCF1	ATP-binding cassette, sub-family F (GCN20), member 1	1.04761	0.508129	1.16706	0.0453546	1.21031	0.0223445
8179112	NM_001025091	ABCF1	ATP-binding cassette, sub-family F (GCN20), member 1	1.04761	0.508129	1.16706	0.0453546	1.21031	0.0223445
8143905	NM_007189	ABCF2	ATP-binding cassette, sub-family F (GCN20), member 2	1.34633	0.0180036	0.764973	0.00381159	1.0327	0.691197
8084360	NM_018358	ABCF3	ATP-binding cassette, sub-family F (GCN20), member 3	1.1177	0.248898	0.788672	0.0305488	0.860764	0.0931144
8068761	NM_207627	ABCG1	ATP-binding cassette, sub-family G (WHITE), member 1	0.637959	0.00210812	0.707453	0.00282259	0.619244	0.000728042
8101675	NM_004827	ABCG2	ATP-binding cassette, sub-family G (WHITE), member 2	0.816141	0.0362586	0.904012	0.26829	0.822813	0.029906
7944447	NM_022169	ABCG4	ATP-binding cassette, sub-family G (WHITE), member 4	1.0664	0.519216	1.12131	0.174971	1.22055	0.0500279
8051866	NM_022436	ABCG5	ATP-binding cassette, sub-family G (WHITE), member 5	1.03348	0.699604	1.2371	0.0247368	1.22111	0.0717628
8041696	NM_022437	ABCG8	ATP-binding cassette, sub-family G (WHITE), member 8	0.975556	0.761723	1.09164	0.228263	1.01477	0.857518
8040815	NM_032604	ABHD1	abhydrolase domain containing 1	0.96839	0.794997	1.22113	0.0313147	1.13906	0.184316
8081612	NM_018394	ABHD10	abhydrolase domain containing 10	1.0386	0.772938	0.660504	0.013269	0.661748	0.0135292
8140129	NR_026912	ABHD11	abhydrolase domain containing 11	0.897411	0.228662	0.740799	0.00359719	0.697042	0.00135038
8065469	NM_001042472	ABHD12	abhydrolase domain containing 12	0.740008	0.00288898	2.02234	4.3154e-06	1.45023	0.000482284
7974288	NM_181533	ABHD12B	abhydrolase domain containing 12B	1.06211	0.496221	0.953327	0.588616	0.933667	0.469537
7969979	NM_032859	ABHD13	abhydrolase domain containing 13	1.10243	0.241132	0.96647	0.698935	1.28499	0.00741785
8080162	NM_015407	ABHD14A	abhydrolase domain containing 14A	1.04068	0.653583	0.771351	0.00580362	0.645113	0.00126246
8087825	NM_032750	ABHD14B	abhydrolase domain containing 14B	1.25316	0.0610079	0.875903	0.113365	0.769637	0.0109014
8013919	NM_198147	ABHD15	abhydrolase domain containing 15	0.888169	0.406222	0.85096	0.203341	0.791543	0.0891986
7985809	NM_007011	ABHD2	abhydrolase domain containing 2	1.60768	0.000997209	0.330773	1.84292e-06	0.451583	6.96808e-06
8022488	NM_138340	ABHD3	abhydrolase domain containing 3	0.599393	0.000260647	1.00716	0.926548	0.930693	0.508088
7973306	NM_022060	ABHD4	abhydrolase domain containing 4	0.603134	0.00846051	0.362629	9.56275e-06	0.307305	7.58941e-06
7977780	NM_022060	ABHD4	abhydrolase domain containing 4	1.05377	0.593496	1.2899	0.0907051	1.29535	0.10572
8079153	NM_016006	ABHD5	abhydrolase domain containing 5	0.910342	0.303689	0.878942	0.138025	1.04649	0.599618
8080762	NM_020676	ABHD6	abhydrolase domain containing 6	0.755901	0.0152599	0.665268	0.00319927	0.572513	0.000635357
8035271	NM_024527	ABHD8	abhydrolase domain containing 8	0.932981	0.448836	0.97998	0.78844	0.873054	0.119979
7932616	NM_005470	ABI1	abl-interactor 1	1.07736	0.326794	1.15181	0.0588602	1.5174	0.000428743
8047659	NM_005759	ABI2	abl-interactor 2	1.08423	0.310221	0.478315	2.75771e-05	0.632413	0.00022156
8008185	NM_016428	ABI3	ABI family, member 3	0.728981	0.0468303	1.46524	0.000522009	0.915971	0.275468
8089145	NM_015429	ABI3BP	ABI family, member 3 (NESH) binding protein	0.983654	0.872689	1.08651	0.390437	1.01336	0.886252
8158725	NM_005157	ABL1	c-abl oncogene 1, receptor tyrosine kinase	1.00139	0.984334	0.734145	0.00264608	0.770493	0.00421809
7922610	NM_007314	ABL2	v-abl Abelson murine leukemia viral oncogene homolog 2 (arg, Abelson-related gene)	1.70804	0.000227692	2.4779	1.74522e-06	3.33211	7.45547e-07
7936463	NM_002313	ABLIM1	actin binding LIM protein 1	0.99425	0.941814	1.08349	0.354897	1.04613	0.546419
8099279	NM_001130083	ABLIM2	actin binding LIM protein family, member 2	1.04894	0.78376	1.15532	0.096273	1.1111	0.357646
8109093	NM_014945	ABLIM3	actin binding LIM protein family, member 3	0.708325	0.00380333	0.517312	0.000278364	0.489987	3.62666e-05
8164853	NM_020469	ABO	ABO blood group (transferase A, alpha 1-3-N-acetylgalactosaminyltransferase; transferase B, alpha 1-3-galactosyltransferase)	1.01076	0.931944	1.23869	0.114574	1.19622	0.12892
8137271	NM_001091	ABP1	amiloride binding protein 1 (amine oxidase (copper-containing))	0.986326	0.852171	1.01241	0.842854	0.994105	0.931123
8010983	NM_021962	ABR	active BCR-related gene	1.0067	0.931285	1.09403	0.210419	1.02613	0.730894
8152291	NM_139166	ABRA	actin-binding Rho activating protein	1.26404	0.0506497	1.4483	0.00136807	1.21363	0.0429478
8117522	NM_013375	ABT1	activator of basal transcription 1	1.18674	0.108081	0.767082	0.0069057	0.839729	0.0486656
8082380	NM_172027	ABTB1	ankyrin repeat and BTB (POZ) domain containing 1	1.13753	0.155122	1.02732	0.686725	1.1944	0.0294061
7947462	NM_145804	ABTB2	ankyrin repeat and BTB (POZ) domain containing 2	0.965985	0.732349	1.86177	3.18562e-05	2.03087	2.17699e-05
8086216	AK127051	ACAA1	acetyl-Coenzyme A acyltransferase 1	1.24057	0.121566	0.710559	0.0221108	0.919994	0.723767
8086201	NM_001607	ACAA1	acetyl-Coenzyme A acyltransferase 1	0.917159	0.282436	0.981529	0.75623	0.858183	0.0713471
8023261	NM_006111	ACAA2	acetyl-Coenzyme A acyltransferase 2	0.858518	0.350592	0.402037	2.59093e-05	0.456541	2.70779e-06
8014487	NM_198839	ACACA	acetyl-Coenzyme A carboxylase alpha	0.784836	0.0291928	0.535247	3.33564e-05	0.518693	2.0111e-05
7958466	NM_001093	ACACB	acetyl-Coenzyme A carboxylase beta	0.736454	0.00631554	0.495231	2.66568e-05	0.466127	2.61126e-05
7958761	NM_001136538	ACAD10	acyl-Coenzyme A dehydrogenase family, member 10	1.20715	0.100413	0.617119	0.000280136	0.715897	0.00384271
8090715	NM_032169	ACAD11	acyl-Coenzyme A dehydrogenase family, member 11	0.616457	0.00408122	1.55232	0.000829617	0.850192	0.119334
7945283	NM_014384	ACAD8	acyl-Coenzyme A dehydrogenase family, member 8	1.48405	0.000975749	0.224418	4.73714e-07	0.26812	2.81591e-07
8082444	NM_014049	ACAD9	acyl-Coenzyme A dehydrogenase family, member 9	0.773037	0.026059	0.675454	0.000531481	0.628	9.64185e-05
8058591	NM_001608	ACADL	acyl-Coenzyme A dehydrogenase, long chain	1.11109	0.388431	1.00247	0.975258	1.09471	0.208346
7902367	NM_000016	ACADM	acyl-Coenzyme A dehydrogenase, C-4 to C-12 straight chain	1.18298	0.0611798	0.654307	0.000339653	0.869178	0.107357
7959220	NM_000017	ACADS	acyl-Coenzyme A dehydrogenase, C-2 to C-3 short chain	0.828194	0.0881657	1.10438	0.22264	0.959958	0.692285
7931168	NM_001609	ACADSB	acyl-Coenzyme A dehydrogenase, short	1.18755	0.218137	0.454408	0.000160041	0.499704	0.000172942
8004271	NM_000018	ACADVL	acyl-Coenzyme A dehydrogenase, very long chain	1.17061	0.0596096	0.694086	0.000837739	0.737099	0.00333864
7985786	NM_013227	ACAN	aggrecan	0.998751	0.993457	1.15032	0.157092	1.10073	0.312376
8004331	NM_014716	ACAP1	ArfGAP with coiled-coil, ankyrin repeat and PH domains 1	0.89752	0.289494	1.00286	0.973236	0.907203	0.215429
8092933	NM_012287	ACAP2	ArfGAP with coiled-coil, ankyrin repeat and PH domains 2	0.878201	0.162377	0.876407	0.0969501	1.06348	0.379769
7911458	NM_030649	ACAP3	ArfGAP with coiled-coil, ankyrin repeat and PH domains 3	0.670485	0.00198864	0.790003	0.0224228	0.658181	0.00078998
7943605	NM_000019	ACAT1	acetyl-Coenzyme A acetyltransferase 1	1.04204	0.677804	0.603081	0.00149964	0.711647	0.00804906
8123137	NM_005891	ACAT2	acetyl-Coenzyme A acetyltransferase 2	0.408548	5.21908e-05	0.886306	0.100282	0.659627	0.000417166
7924701	NM_022735	ACBD3	acyl-Coenzyme A binding domain containing 3	1.04892	0.500148	1.07773	0.242925	1.07429	0.292506
8007730	NM_001135704	ACBD4	acyl-Coenzyme A binding domain containing 4	1.01123	0.900872	0.878495	0.0793663	0.9138	0.237384
7932703	NM_145698	ACBD5	acyl-Coenzyme A binding domain containing 5	1.08448	0.457992	1.37491	0.001373	1.5152	0.000331668
7922656	NM_032360	ACBD6	acyl-Coenzyme A binding domain containing 6	1.0198	0.842201	0.818227	0.0100529	0.885504	0.125299
7932214	NM_001039844	ACBD7	acyl-Coenzyme A binding domain containing 7	0.978233	0.784114	1.15808	0.122143	1.07035	0.344692
8014144	NM_183377	ACCN1	amiloride-sensitive cation channel 1, neuronal	1.12553	0.277496	0.932654	0.375479	0.881059	0.170889
7955317	NM_020039	ACCN2	amiloride-sensitive cation channel 2, neuronal	1.25672	0.047075	0.805403	0.00933471	0.578149	4.85439e-05
8137336	NM_004769	ACCN3	amiloride-sensitive cation channel 3	1.03644	0.766849	1.23801	0.071166	1.03636	0.78748
8048611	NM_018674	ACCN4	amiloride-sensitive cation channel 4, pituitary	1.04201	0.662378	0.990881	0.917701	0.995889	0.954171
8103378	NM_017419	ACCN5	amiloride-sensitive cation channel 5, intestinal	1.05243	0.506528	1.03453	0.637524	1.11609	0.231208
7939507	NM_032592	ACCS	1-aminocyclopropane-1-carboxylate synthase homolog (Arabidopsis)(non-functional)	0.716948	0.00160129	0.838969	0.0206765	0.683083	0.00160043
7939494	NM_001031854	ACCSL	1-aminocyclopropane-1-carboxylate synthase homolog (Arabidopsis)(non-functional)-like	0.976801	0.841235	0.989312	0.912809	0.842534	0.120985
8002057	NM_001082486	ACD	adrenocortical dysplasia homolog (mouse)	0.639549	0.000562556	0.625918	0.000183406	0.572246	8.97617e-05
8009096	NM_000789	ACE	angiotensin I converting enzyme (peptidyl-dipeptidase A) 1	0.523179	2.56598e-05	1.18614	0.0544869	0.716415	0.00158315
8171449	NM_021804	ACE2	angiotensin I converting enzyme (peptidyl-dipeptidase A) 2	0.946959	0.582761	0.976988	0.739873	0.997671	0.974442
8033151	NM_133492	ACER1	alkaline ceramidase 1	0.87936	0.219293	0.966383	0.676296	0.918705	0.265554
8154563	NM_001010887	ACER2	alkaline ceramidase 2	0.569035	0.000609655	0.437181	0.000193823	0.426155	9.87826e-06
7942679	NM_018367	ACER3	alkaline ceramidase 3	0.633174	0.00149719	0.47484	1.26141e-05	0.476778	5.99192e-05
8141648	NM_015831	ACHE	acetylcholinesterase (Yt blood group)	1.23455	0.0350632	1.42377	0.00418557	1.33749	0.00606755
7977906	NM_014977	ACIN1	apoptotic chromatin condensation inducer 1	1.08596	0.299713	0.981069	0.762175	0.999293	0.992194
8015460	NM_001096	ACLY	ATP citrate lyase	0.894184	0.167333	0.885082	0.0865543	0.752147	0.00401574
8045368	NM_138326	ACMSD	aminocarboxymuconate semialdehyde decarboxylase	1.03957	0.736261	1.03308	0.731398	1.11522	0.284771
8134415	NM_020186	ACN9	ACN9 homolog (S. cerevisiae)	0.828529	0.0702737	0.729775	0.00734754	0.674712	0.00133231
8154733	NM_002197	ACO1	aconitase 1, soluble	0.867928	0.0789687	0.303177	1.13466e-06	0.427349	5.18768e-06
8073430	NM_001098	ACO2	aconitase 2, mitochondrial	1.81215	9.07896e-05	0.748633	0.00325796	0.91237	0.185207
7975598	NM_001037161	ACOT1	acyl-CoA thioesterase 1	0.993446	0.932366	1.00813	0.907912	0.97188	0.707452
7916412	NM_147161	ACOT11	acyl-CoA thioesterase 11	1.02137	0.85177	1.08396	0.45183	1.05922	0.557076
7901613	NM_147161	ACOT11	acyl-CoA thioesterase 11	1.20602	0.0659345	0.559382	4.76664e-05	0.690342	0.000667912
8112920	NM_130767	ACOT12	acyl-CoA thioesterase 12	1.07078	0.539104	1.0818	0.456783	1.02706	0.789393
8117219	NM_018473	ACOT13	acyl-CoA thioesterase 13	1.0597	0.51353	1.05045	0.604664	0.901642	0.185534
7975602	NM_006821	ACOT2	acyl-CoA thioesterase 2	1.03499	0.70493	0.762349	0.00625376	0.839278	0.153551
7975607	NM_152331	ACOT4	acyl-CoA thioesterase 4	0.746524	0.0183574	0.787841	0.0323507	0.803415	0.0320207
7975613	NM_001037162	ACOT6	acyl-CoA thioesterase 6	1.03611	0.67512	1.0689	0.400992	1.0155	0.880282
7912012	NM_007274	ACOT7	acyl-CoA thioesterase 7	0.901298	0.341503	1.03067	0.69178	0.899819	0.246536
8099965	NM_007274	ACOT7	acyl-CoA thioesterase 7	0.746736	0.0500427	0.776275	0.104403	0.471873	0.000534901
8066598	NM_005469	ACOT8	acyl-CoA thioesterase 8	0.876982	0.16833	0.816033	0.0378769	0.633289	0.000603924
8171802	NM_001037171	ACOT9	acyl-CoA thioesterase 9	1.17523	0.061657	2.2717	1.27564e-06	2.78666	5.52079e-07
8018558	NM_004035	ACOX1	acyl-Coenzyme A oxidase 1, palmitoyl	1.07515	0.564192	0.928819	0.357156	0.960282	0.607905
8088397	NM_003500	ACOX2	acyl-Coenzyme A oxidase 2, branched chain	1.24448	0.0596414	1.03239	0.676555	0.92938	0.356432
8099304	NM_003501	ACOX3	acyl-Coenzyme A oxidase 3, pristanoyl	1.11185	0.245509	0.882112	0.144713	0.937578	0.384711
8044353	NM_001105516	ACOXL	acyl-Coenzyme A oxidase-like	0.980188	0.827141	1.05638	0.55462	0.917629	0.39618
8039961	NR_024080	ACP1	acid phosphatase 1, soluble	1.06905	0.42999	0.663941	0.000662582	0.760818	0.00844965
7947815	NM_001610	ACP2	acid phosphatase 2, lysosomal	0.932557	0.415811	1.76413	2.09411e-05	2.09739	4.68577e-05
8034304	NM_001111035	ACP5	acid phosphatase 5, tartrate resistant	1.09449	0.422331	1.76473	0.000244882	1.7189	0.000483412
7919326	NM_016361	ACP6	acid phosphatase 6, lysophosphatidic	1.01057	0.91227	0.786562	0.0357021	0.815473	0.0792318
8083075	NM_152282	ACPL2	acid phosphatase-like 2	1.03833	0.604228	0.834264	0.0440946	0.889611	0.179298
8082673	NM_001099	ACPP	acid phosphatase, prostate	1.24814	0.0279598	0.625272	0.000250963	0.792074	0.015988
8030736	NM_033068	ACPT	acid phosphatase, testicular	0.954888	0.681302	1.14278	0.161391	1.03658	0.717836
8054766	NM_001097	ACR	acrosin	0.989311	0.946169	0.96129	0.662772	0.886185	0.24302
8074153	NM_001097	ACR	acrosin	0.94737	0.723881	1.21778	0.192265	1.08622	0.37405
7960642	NM_032489	ACRBP	acrosin binding protein	1.02728	0.76943	1.08978	0.298671	0.872617	0.103514
8168345	NM_052957	ACRC	acidic repeat containing	1.3073	0.0140282	0.864403	0.103912	1.02473	0.788862
7952503	NM_001612	ACRV1	acrosomal vesicle protein 1	1.04872	0.58457	1.05118	0.578758	0.97642	0.772288
7990683	NM_015162	ACSBG1	acyl-CoA synthetase bubblegum family member 1	1.07067	0.626389	1.15263	0.258072	1.03578	0.790905
8025011	NM_030924	ACSBG2	acyl-CoA synthetase bubblegum family member 2	1.01728	0.864185	0.901667	0.246309	0.908044	0.255673
8008321	NM_025149	ACSF2	acyl-CoA synthetase family member 2	1.07976	0.515364	0.632564	0.000843948	0.388934	1.63324e-05
7997863	NM_174917	ACSF3	acyl-CoA synthetase family member 3	0.892163	0.232237	0.95284	0.555986	0.873032	0.182336
8103951	NM_001995	ACSL1	acyl-CoA synthetase long-chain family member 1	3.33868	5.67989e-07	4.89267	2.46211e-08	7.84708	3.9288e-09
8048733	NM_004457	ACSL3	acyl-CoA synthetase long-chain family member 3	0.991114	0.906468	1.19351	0.018299	1.19033	0.0555324
8174474	NM_022977	ACSL4	acyl-CoA synthetase long-chain family member 4	1.04364	0.644547	1.45261	0.000375134	1.60793	0.000127117
7930498	NM_016234	ACSL5	acyl-CoA synthetase long-chain family member 5	1.12081	0.238294	1.45566	0.0013855	2.26984	5.79322e-06
8113938	NM_015256	ACSL6	acyl-CoA synthetase long-chain family member 6	0.807313	0.0401287	0.894752	0.181145	0.807985	0.0439406
7999981	NM_052956	ACSM1	acyl-CoA synthetase medium-chain family member 1	1.25747	0.0274187	1.03824	0.676106	0.983427	0.857843
7993737	NM_001010845	ACSM2A	acyl-CoA synthetase medium-chain family member 2A	1.13587	0.198646	1.1096	0.184753	1.02337	0.720412
7999965	NM_182617	ACSM2B	acyl-CoA synthetase medium-chain family member 2B	1.04901	0.555194	1.06957	0.386424	0.99281	0.922809
7993756	NM_005622	ACSM3	acyl-CoA synthetase medium-chain family member 3	0.994668	0.960755	0.934366	0.41117	1.03546	0.701584
7993726	NM_017888	ACSM5	acyl-CoA synthetase medium-chain family member 5	0.92549	0.593562	3.46829	4.27179e-06	2.45289	0.000127473
8065444	NM_032501	ACSS1	acyl-CoA synthetase short-chain family member 1	1.11653	0.160496	0.881531	0.123613	0.814207	0.0175235
8062041	NM_018677	ACSS2	acyl-CoA synthetase short-chain family member 2	1.04963	0.531859	0.677795	0.0002538	0.568649	7.3475e-05
7957386	NM_024560	ACSS3	acyl-CoA synthetase short-chain family member 3	1.05089	0.717918	0.449238	7.60034e-05	0.525406	0.000288976
7924910	NM_001100	ACTA1	actin, alpha 1, skeletal muscle	0.914275	0.356628	1.15413	0.112209	0.934288	0.329511
7934906	NM_001141945	ACTA2	actin, alpha 2, smooth muscle, aorta	0.856897	0.308878	1.17404	0.129613	0.963326	0.640877
7929026	NM_001141945	ACTA2	actin, alpha 2, smooth muscle, aorta	0.933786	0.654156	1.57763	0.000123687	0.904745	0.499508
8137979	NM_001101	ACTB	actin, beta	0.959723	0.574927	0.920192	0.211883	0.786288	0.00567314
8112198	NM_001017992	ACTBL2	actin, beta-like 2	0.876235	0.127126	0.960879	0.610946	0.832891	0.122795
7987315	NM_005159	ACTC1	actin, alpha, cardiac muscle 1	0.871698	0.0948334	1.00563	0.932887	1.01985	0.77049
8019183	NM_001614	ACTG1	actin, gamma 1	0.9363	0.363561	0.837413	0.0171227	0.791311	0.00530953
8042788	NM_001615	ACTG2	actin, gamma 2, smooth muscle, enteric	0.92407	0.551076	0.936499	0.523716	0.952878	0.640026
8084067	NM_178042	ACTL6A	actin-like 6A	0.872667	0.130718	0.707412	0.00124604	0.767043	0.0380496
8141580	NM_016188	ACTL6B	actin-like 6B	0.946775	0.545769	1.1692	0.0619872	0.924762	0.313536
8157141	NM_006687	ACTL7A	actin-like 7A	1.12953	0.316699	1.08925	0.350077	1.03763	0.743733
8163019	NM_006686	ACTL7B	actin-like 7B	1.03296	0.797529	1.4514	0.00269757	1.22964	0.0861505
7898516	NM_030812	ACTL8	actin-like 8	0.897037	0.272886	1.10514	0.172378	1.09435	0.303553
8033662	NM_178525	ACTL9	actin-like 9	0.89312	0.420157	1.03732	0.76235	1.04564	0.613795
7979824	NM_001130004	ACTN1	actinin, alpha 1	0.754976	0.00328452	0.608458	9.41964e-05	0.44295	2.12276e-06
7910727	NM_001103	ACTN2	actinin, alpha 2	1.0352	0.669913	1.81009	0.000155455	2.1013	0.000288937
7941662	NM_001104	ACTN3	actinin, alpha 3	0.964157	0.780029	1.13512	0.275213	0.957506	0.619516
8028524	NM_004924	ACTN4	actinin, alpha 4	0.611736	0.000115412	0.641221	0.000197872	0.400502	9.51906e-07
7974587	NM_018477	ACTR10	actin-related protein 10 homolog (S. cerevisiae)	1.13369	0.254675	1.31248	0.00788523	1.50795	0.00338762
7936028	NM_005736	ACTR1A	ARP1 actin-related protein 1 homolog A, centractin alpha (yeast)	0.928502	0.42387	0.878242	0.0893451	0.933372	0.488326
8054077	NM_005735	ACTR1B	ARP1 actin-related protein 1 homolog B, centractin beta (yeast)	0.959486	0.563028	0.607221	0.000324284	0.57467	6.98237e-05
8042337	NM_001005386	ACTR2	ARP2 actin-related protein 2 homolog (yeast)	0.886779	0.112131	0.89492	0.0969605	0.966622	0.629195
8044686	NM_005721	ACTR3	ARP3 actin-related protein 3 homolog (yeast)	0.903187	0.238977	1.17256	0.0432109	1.11812	0.19042
8137474	NM_020445	ACTR3B	ARP3 actin-related protein 3 homolog B (yeast)	1.05907	0.477588	0.840772	0.139747	0.861672	0.338929
8062545	NM_024855	ACTR5	ARP5 actin-related protein 5 homolog (yeast)	1.00501	0.951047	0.783387	0.00571804	0.845578	0.0290401
7957793	NM_022496	ACTR6	ARP6 actin-related protein 6 homolog (yeast)	1.10709	0.3374	0.77615	0.0376746	1.26924	0.0137614
8088151	NM_022899	ACTR8	ARP8 actin-related protein 8 homolog (yeast)	1.0055	0.948713	0.886808	0.181236	1.0602	0.434942
8174979	NM_138289	ACTRT1	actin-related protein T1	1.11717	0.378551	1.16613	0.113944	1.1545	0.077224
7897128	NM_080431	ACTRT2	actin-related protein T2	1.00352	0.972014	0.913171	0.206921	0.870217	0.0911984
8056005	NM_001105	ACVR1	activin A receptor, type I	1.20332	0.0449022	1.25284	0.0296228	1.719	0.000140683
7955535	NM_004302	ACVR1B	activin A receptor, type IB	3.50258	1.813e-06	0.878475	0.111339	1.52768	0.000195179
8055992	NM_145259	ACVR1C	activin A receptor, type IC	0.932968	0.362856	0.681249	0.00139352	0.707287	0.00249371
8045587	NM_001616	ACVR2A	activin A receptor, type IIA	0.782114	0.013736	1.74114	0.000119121	1.32695	0.0147654
8078805	NM_001106	ACVR2B	activin A receptor, type IIB	1.15301	0.103689	0.851692	0.105839	0.915516	0.310317
7955562	NM_000020	ACVRL1	activin A receptor type II-like 1	1.32744	0.0185368	1.18711	0.102882	1.33757	0.0160329
8080168	NM_000666	ACY1	aminoacylase 1	1.73883	6.18039e-05	0.630475	8.20129e-05	0.669063	0.000455527
7949873	NM_080658	ACY3	aspartoacylase (aminocyclase) 3	0.984964	0.902974	1.0153	0.850271	0.873837	0.20153
7980265	NM_203488	ACYP1	acylphosphatase 1, erythrocyte (common) type	0.901434	0.341338	0.642639	0.00167837	0.638449	0.00221296
8041982	NM_138448	ACYP2	acylphosphatase 2, muscle type	1.0508	0.5235	0.942251	0.558663	1.00265	0.970922
8066431	NM_000022	ADA	adenosine deaminase	1.18739	0.280211	7.74254	1.36762e-07	6.37496	2.14108e-07
8097236	NM_139243	ADAD1	adenosine deaminase domain containing 1 (testis-specific)	1.10719	0.476781	0.885853	0.229584	0.908799	0.322573
7997569	NM_139174	ADAD2	adenosine deaminase domain containing 2	1.06087	0.674556	1.28319	0.0400797	1.06947	0.455361
8003145	NM_139174	ADAD2	adenosine deaminase domain containing 2	1.07766	0.716262	0.859201	0.502243	0.836619	0.389303
7983191	NM_001159280	ADAL	adenosine deaminase-like	0.891366	0.448668	0.630177	0.00698878	0.675966	0.00319229
7989224	NM_001110	ADAM10	ADAM metallopeptidase domain 10	1.2658	0.0100039	0.66209	0.000189695	0.771521	0.00730248
8007675	NM_002390	ADAM11	ADAM metallopeptidase domain 11	0.9524	0.677666	1.01047	0.90031	0.904919	0.248752
7936968	NM_003474	ADAM12	ADAM metallopeptidase domain 12	1.16129	0.243648	1.20531	0.165059	1.24906	0.0908527
7905881	NM_207196	ADAM15	ADAM metallopeptidase domain 15	0.662285	0.00171442	0.508745	1.64706e-05	0.350281	1.38205e-06
8050190	NM_003183	ADAM17	ADAM metallopeptidase domain 17	1.50205	0.00107223	1.44895	0.000880983	1.58574	0.000258308
8146069	NM_014237	ADAM18	ADAM metallopeptidase domain 18	1.03841	0.659418	0.901898	0.178656	0.95303	0.481569
8115490	NM_033274	ADAM19	ADAM metallopeptidase domain 19 (meltrin beta)	1.72438	0.00211523	0.886322	0.19502	0.924926	0.262208
8150395	NM_001464	ADAM2	ADAM metallopeptidase domain 2	1.10943	0.192975	0.890668	0.132061	0.912641	0.297519
7979927	NM_003814	ADAM20	ADAM metallopeptidase domain 20	1.04206	0.769182	1.12415	0.281339	1.07118	0.578322
7979904	NM_003813	ADAM21	ADAM metallopeptidase domain 21	1.29113	0.152531	1.62651	0.00163176	1.21311	0.193302
7975406	NM_003813	ADAM21	ADAM metallopeptidase domain 21	1.13084	0.453795	1.12861	0.278808	1.41132	0.0496673
8133983	NM_021723	ADAM22	ADAM metallopeptidase domain 22	0.801553	0.0373572	0.566422	0.000252253	0.6853	0.00119864
8047788	NM_003812	ADAM23	ADAM metallopeptidase domain 23	0.995509	0.976673	1.06858	0.4749	1.13292	0.223054
8145293	NM_014265	ADAM28	ADAM metallopeptidase domain 28	5.72524	1.64717e-08	0.957395	0.54752	2.6431	3.39767e-07
8098368	NM_014269	ADAM29	ADAM metallopeptidase domain 29	0.930095	0.373044	0.845131	0.0723106	0.79292	0.0116118
7919088	NM_021794	ADAM30	ADAM metallopeptidase domain 30	1.02744	0.799754	1.05395	0.487393	1.07349	0.397919
8146024	NM_145004	ADAM32	ADAM metallopeptidase domain 32	1.07751	0.611257	0.79969	0.0974002	0.999727	0.998617
8064686	NM_025220	ADAM33	ADAM metallopeptidase domain 33	0.975067	0.868613	1.17445	0.0548143	0.993556	0.935354
8150375	NR_024107	ADAM3A	ADAM metallopeptidase domain 3A (cyritestin 1)	1.08232	0.36975	1.00395	0.956415	0.967292	0.641827
8146051	NR_001448	ADAM5P	ADAM metallopeptidase domain 5 pseudogene	1.18929	0.129514	0.97767	0.753074	1.00296	0.976958
7986629	NR_002224	ADAM6	ADAM metallopeptidase domain 6 (pseudogene)	0.974831	0.815154	1.05909	0.531289	0.955934	0.611808
8145334	NM_003817	ADAM7	ADAM metallopeptidase domain 7	1.01853	0.864097	0.938041	0.545781	1.14539	0.225168
7937150	NM_001109	ADAM8	ADAM metallopeptidase domain 8	1.03533	0.72848	1.09446	0.199249	1.04018	0.669328
8146000	NM_003816	ADAM9	ADAM metallopeptidase domain 9 (meltrin gamma)	0.925123	0.302486	0.984882	0.809204	1.06291	0.398394
8145317	NM_014479	ADAMDEC1	ADAM-like, decysin 1	5.89993	5.7899e-08	6.56012	1.82278e-08	11.4257	2.54156e-09
8069676	NM_006988	ADAMTS1	ADAM metallopeptidase with thrombospondin type 1 motif, 1	2.9527	2.19438e-05	0.379293	2.3648e-06	0.435449	1.84909e-05
8033635	NM_030957	ADAMTS10	ADAM metallopeptidase with thrombospondin type 1 motif, 10	0.956787	0.711129	1.12824	0.254021	1.02711	0.798045
8111387	NM_030955	ADAMTS12	ADAM metallopeptidase with thrombospondin type 1 motif, 12	0.816888	0.0793323	0.875832	0.186239	0.795917	0.0178383
8159036	NM_139025	ADAMTS13	ADAM metallopeptidase with thrombospondin type 1 motif, 13	1.02001	0.875241	1.38503	0.00255215	1.08469	0.330414
7928147	NM_139155	ADAMTS14	ADAM metallopeptidase with thrombospondin type 1 motif, 14	1.05552	0.552024	1.20795	0.146479	0.963346	0.637197
7945232	NM_139055	ADAMTS15	ADAM metallopeptidase with thrombospondin type 1 motif, 15	0.606441	0.00118625	0.394261	1.79098e-06	0.345949	2.3663e-07
8104321	NM_139056	ADAMTS16	ADAM metallopeptidase with thrombospondin type 1 motif, 16	1.12685	0.170813	1.06906	0.49643	1.09548	0.246773
7991516	NM_139057	ADAMTS17	ADAM metallopeptidase with thrombospondin type 1 motif, 17	0.793222	0.0768935	0.912682	0.347274	0.744796	0.0179887
8002941	NM_199355	ADAMTS18	ADAM metallopeptidase with thrombospondin type 1 motif, 18	0.937892	0.592997	0.937407	0.446427	0.976578	0.781491
8107823	NM_133638	ADAMTS19	ADAM metallopeptidase with thrombospondin type 1 motif, 19	1.08516	0.26328	1.0923	0.258192	1.1697	0.119768
8116272	NM_014244	ADAMTS2	ADAM metallopeptidase with thrombospondin type 1 motif, 2	0.832906	0.0613948	1.25203	0.0141142	1.0836	0.313709
7962384	NM_025003	ADAMTS20	ADAM metallopeptidase with thrombospondin type 1 motif, 20	1.06711	0.4847	1.05785	0.408921	0.943988	0.442176
8100870	NM_014243	ADAMTS3	ADAM metallopeptidase with thrombospondin type 1 motif, 3	1.2651	0.0263337	1.83168	0.000191679	2.62724	0.000104802
7921821	NM_005099	ADAMTS4	ADAM metallopeptidase with thrombospondin type 1 motif, 4	0.942051	0.473222	0.954037	0.523669	0.94495	0.581842
8069689	NM_007038	ADAMTS5	ADAM metallopeptidase with thrombospondin type 1 motif, 5	1.44714	0.0182968	0.939388	0.55552	0.973559	0.771348
8112342	NM_197941	ADAMTS6	ADAM metallopeptidase with thrombospondin type 1 motif, 6	0.898222	0.307935	0.793275	0.0153963	0.852422	0.103081
7990736	NM_014272	ADAMTS7	ADAM metallopeptidase with thrombospondin type 1 motif, 7	1.00689	0.959621	1.29306	0.037086	1.14825	0.146906
7952752	NM_007037	ADAMTS8	ADAM metallopeptidase with thrombospondin type 1 motif, 8	1.02728	0.779392	1.19406	0.0733407	1.03383	0.642704
8088560	NM_182920	ADAMTS9	ADAM metallopeptidase with thrombospondin type 1 motif, 9	0.889255	0.20264	0.911802	0.153813	0.838843	0.0476801
8154491	NM_001040272	ADAMTSL1	ADAMTS-like 1	1.06526	0.498318	1.17094	0.158204	1.0218	0.794833
8154512	NM_001040272	ADAMTSL1	ADAMTS-like 1	0.972358	0.779095	1.24998	0.0326506	1.21701	0.12874
8159086	NM_014694	ADAMTSL2	ADAMTS-like 2	0.83004	0.101396	1.04495	0.616151	0.933885	0.463237
7985522	NM_207517	ADAMTSL3	ADAMTS-like 3	1.10711	0.346182	1.025	0.794982	0.812628	0.0304443
7919743	NM_019032	ADAMTSL4	ADAMTS-like 4	1.18889	0.08201	1.42974	0.00124123	1.32275	0.00270872
7905233	NM_019032	ADAMTSL4	ADAMTS-like 4	1.45518	0.00198319	0.90293	0.144529	0.820487	0.0200907
8032249	NM_213604	ADAMTSL5	ADAMTS-like 5	1.06179	0.414002	0.981074	0.811335	0.947444	0.545612
8137680	NM_006869	ADAP1	ArfGAP with dual PH domains 1	0.854041	0.0557193	0.876731	0.0733237	0.805294	0.00893253
8006214	NM_018404	ADAP2	ArfGAP with dual PH domains 2	0.834681	0.0636009	2.07515	1.32333e-05	1.83613	6.71283e-05
7920531	NM_001111	ADAR	adenosine deaminase, RNA-specific	0.973863	0.741648	2.46125	7.06848e-07	2.21458	2.3169e-06
8069178	NR_027673	ADARB1	adenosine deaminase, RNA-specific, B1 (RED1 homolog rat)	0.882138	0.148804	0.758153	0.00545239	0.614017	0.000456044
7931764	NM_018702	ADARB2	adenosine deaminase, RNA-specific, B2 (RED2 homolog rat)	1.06977	0.535762	1.1543	0.252822	1.12105	0.20325
8002904	NM_012091	ADAT1	adenosine deaminase, tRNA-specific 1	0.702448	0.005097	0.766466	0.00676557	0.674676	0.000662347
8129963	NM_182503	ADAT2	adenosine deaminase, tRNA-specific 2, TAD2 homolog (S. cerevisiae)	1.18723	0.0735998	0.556362	0.000338572	0.671823	0.00100106
8024356	NM_138422	ADAT3	adenosine deaminase, tRNA-specific 3, TAD3 homolog (S. cerevisiae)	0.950106	0.58464	1.3255	0.00760756	1.21459	0.0767837
7899851	NM_052998	ADC	arginine decarboxylase	0.98619	0.903418	1.4126	0.00118292	1.1967	0.0581787
7976000	NM_020421	ADCK1	aarF domain containing kinase 1	1.38834	0.0182109	0.98696	0.858265	0.895584	0.329335
8136591	NM_052853	ADCK2	aarF domain containing kinase 2	0.978938	0.788971	0.964491	0.563784	0.758548	0.00271561
8036938	NM_024876	ADCK4	aarF domain containing kinase 4	1.15368	0.162848	1.05821	0.546448	0.859995	0.0708472
8148850	NM_174922	ADCK5	aarF domain containing kinase 5	0.916631	0.341383	0.981151	0.756672	0.927576	0.295272
8132667	NM_021116	ADCY1	adenylate cyclase 1 (brain)	2.48983	1.51071e-06	0.683303	0.000205204	0.943216	0.384793
7922058	NM_018417	ADCY10	adenylate cyclase 10 (soluble)	1.01756	0.816554	0.934956	0.452961	0.930989	0.333806
8104394	NM_020546	ADCY2	adenylate cyclase 2 (brain)	1.0122	0.895867	1.14726	0.0918184	0.995254	0.951926
8050766	NM_004036	ADCY3	adenylate cyclase 3	1.10341	0.209819	0.87525	0.0717631	0.784463	0.0322834
7978285	NM_139247	ADCY4	adenylate cyclase 4	0.988219	0.920478	0.953777	0.658031	0.931209	0.438427
8090070	NM_183357	ADCY5	adenylate cyclase 5	0.910733	0.285407	0.986509	0.843475	0.948787	0.458637
7962842	NM_015270	ADCY6	adenylate cyclase 6	0.671999	0.00811081	0.71255	0.0101898	0.62856	0.000482316
7995492	NM_001114	ADCY7	adenylate cyclase 7	0.583165	5.55893e-05	1.30798	0.00203964	0.816565	0.0488477
8152902	NM_001115	ADCY8	adenylate cyclase 8 (brain)	3.14883	3.70921e-06	0.712613	0.00153228	1.45597	0.00276209
7999079	NM_001116	ADCY9	adenylate cyclase 9	0.967699	0.707831	0.51221	2.34254e-05	0.493755	1.55531e-05
8019851	NM_001099733	ADCYAP1	adenylate cyclase activating polypeptide 1 (pituitary)	1.15721	0.175983	1.05676	0.516322	1.05902	0.414939
8132151	NM_001118	ADCYAP1R1	adenylate cyclase activating polypeptide 1 (pituitary) receptor type I	0.970211	0.792374	1.15656	0.210281	0.958269	0.701338
8093643	NM_176801	ADD1	adducin 1 (alpha)	0.805215	0.017833	0.657108	0.000205607	0.579614	4.63259e-05
8052882	NM_017488	ADD2	adducin 2 (beta)	0.838006	0.0557518	0.767811	0.00472027	0.607804	7.20021e-05
7930380	NM_016824	ADD3	adducin 3 (gamma)	0.591933	0.000320422	0.379692	1.26305e-05	0.386254	5.70748e-06
8101874	NM_000667	ADH1A	alcohol dehydrogenase 1A (class I), alpha polypeptide	1.08153	0.561045	1.00118	0.992619	1.05371	0.712545
8101881	NM_000668	ADH1B	alcohol dehydrogenase 1B (class I), beta polypeptide	1.04197	0.74067	0.845557	0.203967	0.890958	0.405501
8101893	NM_000669	ADH1C	alcohol dehydrogenase 1C (class I), gamma polypeptide	1.08325	0.583383	1.08229	0.444827	1.12679	0.181404
8101852	NM_000670	ADH4	alcohol dehydrogenase 4 (class II), pi polypeptide	1.2162	0.21767	1.06876	0.4711	0.962432	0.603986
8101844	NM_000671	ADH5	alcohol dehydrogenase 5 (class III), chi polypeptide	0.890755	0.139461	0.620661	0.00045368	0.707924	0.0008764
8101862	NM_001102470	ADH6	alcohol dehydrogenase 6 (class V)	0.890177	0.231313	0.947922	0.533709	0.909089	0.294774
8101904	NM_000673	ADH7	alcohol dehydrogenase 7 (class IV), mu or sigma polypeptide	1.36157	0.0401318	1.20145	0.106589	1.2605	0.0957676
8146687	NM_144650	ADHFE1	alcohol dehydrogenase, iron containing, 1	0.972929	0.797475	0.975777	0.752671	0.892087	0.179174
8050071	NM_018269	ADI1	acireductone dioxygenase 1	0.8503	0.140185	0.597848	0.00331508	0.670342	0.0035025
8062527	NM_001018082	ADIG	adipogenin	1.06963	0.682487	1.44307	0.00819348	1.32971	0.0278049
8084710	NM_004797	ADIPOQ	adiponectin, C1Q and collagen domain containing	1.08829	0.473103	1.14455	0.25054	1.11199	0.415791
7923503	NM_015999	ADIPOR1	adiponectin receptor 1	1.0017	0.984026	0.767981	0.00382553	0.7942	0.00815022
7953021	NM_024551	ADIPOR2	adiponectin receptor 2	0.85957	0.0823071	0.822602	0.0301939	0.890316	0.131251
7928471	NM_006721	ADK	adenosine kinase	0.818059	0.0747586	0.403983	1.09431e-05	0.36245	3.84505e-06
7938390	NM_001124	ADM	adrenomedullin	1.15204	0.185035	1.95511	1.23078e-05	2.18767	0.000175172
8074063	NM_024866	ADM2	adrenomedullin 2	0.990521	0.920788	0.979506	0.79102	0.892522	0.175597
8067011	NM_015339	ADNP	activity-dependent neuroprotector homeobox	0.967448	0.738778	0.77458	0.00627766	0.79627	0.0646489
8021914	NM_014913	ADNP2	ADNP homeobox 2	0.939725	0.565156	0.940937	0.435152	1.07524	0.409465
7927767	NM_032804	ADO	2-aminoethanethiol (cysteamine) dioxygenase	1.55251	0.000487744	1.03717	0.680724	1.31308	0.00672917
7908907	NM_000674	ADORA1	adenosine A1 receptor	0.901357	0.507609	1.14058	0.312757	0.985158	0.888202
8075005	AK289871	ADORA2A	adenosine A2a receptor	1.04014	0.833187	1.30419	0.0427276	1.12337	0.167694
8071899	NM_000675	ADORA2A	adenosine A2a receptor	1.05446	0.626479	1.82631	0.000157955	3.13821	1.15826e-06
8005134	NM_000676	ADORA2B	adenosine A2b receptor	1.12194	0.146138	0.763564	0.0044637	0.937123	0.351656
7918533	NM_020683	ADORA3	adenosine A3 receptor	0.999423	0.99481	1.08702	0.286718	0.627855	0.000314227
7990231	NR_023318	ADPGK	ADP-dependent glucokinase	1.07272	0.385544	1.05456	0.430382	1.15193	0.0668264
8081880	NM_001125	ADPRH	ADP-ribosylarginine hydrolase	0.948275	0.609833	1.81387	0.000186944	1.74651	0.000196277
7972902	NM_138430	ADPRHL1	ADP-ribosylhydrolase like 1	0.96638	0.749646	1.10106	0.384106	0.953669	0.708083
7900087	NM_017825	ADPRHL2	ADP-ribosylhydrolase like 2	0.951149	0.568519	1.78333	8.06405e-05	1.59684	0.000642264
8149885	NM_000680	ADRA1A	adrenergic, alpha-1A-, receptor	1.02833	0.850915	1.13076	0.159802	1.07949	0.343957
8109612	NM_000679	ADRA1B	adrenergic, alpha-1B-, receptor	1.09727	0.323139	1.10295	0.176925	1.16087	0.118055
8064779	NM_000678	ADRA1D	adrenergic, alpha-1D-, receptor	1.08772	0.463801	1.08496	0.354502	1.20927	0.0812138
7930482	NM_000681	ADRA2A	adrenergic, alpha-2A-, receptor	1.04292	0.656412	1.26249	0.0481242	1.16128	0.131569
8053869	NM_000682	ADRA2B	adrenergic, alpha-2B-, receptor	1.05407	0.580645	0.82181	0.0255603	0.806495	0.0339212
8093826	NM_000683	ADRA2C	adrenergic, alpha-2C-, receptor	1.04921	0.672121	1.10429	0.206953	1.13983	0.131098
7930627	NM_000684	ADRB1	adrenergic, beta-1-, receptor	0.696102	0.00772074	0.705535	0.00759062	0.612147	0.000511271
8109086	NM_000024	ADRB2	adrenergic, beta-2-, receptor, surface	0.911613	0.249919	0.761092	0.00613885	0.504399	0.000682264
8150249	NM_000025	ADRB3	adrenergic, beta-3-, receptor	1.12901	0.305605	1.03608	0.808456	1.07263	0.330161
7941797	NM_001619	ADRBK1	adrenergic, beta, receptor kinase 1	0.611837	0.000133965	0.458599	1.73338e-06	0.333927	1.75287e-07
8072015	NM_005160	ADRBK2	adrenergic, beta, receptor kinase 2	0.913164	0.41465	1.21896	0.0578261	1.10204	0.232328
8063893	NM_007002	ADRM1	adhesion regulating molecule 1	1.00025	0.997304	0.873086	0.0739527	0.818048	0.0218317
8073242	NM_000026	ADSL	adenylosuccinate lyase	1.24941	0.025892	0.797756	0.011415	0.823041	0.0211396
7925550	NM_001126	ADSS	adenylosuccinate synthase	1.16768	0.0629808	0.807132	0.0202285	1.03638	0.679835
7977273	NM_152328	ADSSL1	adenylosuccinate synthase like 1	1.00038	0.996394	0.846563	0.09083	0.680382	0.0027345
8132557	NM_001129	AEBP1	AE binding protein 1	0.995882	0.979937	1.17572	0.140861	1.16129	0.254523
7954279	NM_153207	AEBP2	AE binding protein 2	1.05453	0.457521	0.886595	0.163203	0.993577	0.927387
7985767	NM_022767	AEN	apoptosis enhancing nuclease	0.895207	0.36678	1.03546	0.719179	0.958276	0.674146
8032576	NM_198969	AES	amino-terminal enhancer of split	1.05833	0.45401	0.803554	0.0325185	0.755874	0.00457286
8094028	NM_198595	AFAP1	actin filament associated protein 1	1.11826	0.234292	1.1243	0.129728	1.00365	0.966174
8094030	NM_198595	AFAP1	actin filament associated protein 1	0.857529	0.360825	1.11461	0.318858	1.03072	0.833968
8099259	NM_198595	AFAP1	actin filament associated protein 1	1.63563	0.00202539	0.994114	0.949647	1.15481	0.131141
8109120	NM_152406	AFAP1L1	actin filament associated protein 1-like 1	0.788315	0.0315093	0.747286	0.0103815	0.757764	0.0205686
7936439	NM_001001936	AFAP1L2	actin filament associated protein 1-like 2	0.994659	0.958533	1.12911	0.178469	0.952101	0.60207
7904084	NR_002796	AFARP1	AKR7 family pseudogene	1.18429	0.0509563	1.09736	0.337568	0.864731	0.0712135
8096224	NM_005935	AFF1	AF4	1.39236	0.00321098	2.19701	1.03978e-05	2.3602	1.05727e-06
8170364	NM_002025	AFF2	AF4	1.30975	0.00725777	0.908453	0.18108	0.933963	0.345596
8054254	NM_002285	AFF3	AF4	1.35916	0.0156415	0.333083	2.46812e-06	0.403843	1.75806e-05
8114083	NM_014423	AFF4	AF4	1.20052	0.0385967	1.56939	9.3147e-05	1.74882	2.80483e-05
7998083	NR_003228	AFG3L1	AFG3 ATPase family gene 3-like 1 (S. cerevisiae)	0.989849	0.883212	0.941246	0.355978	0.916936	0.280375
8022342	NM_006796	AFG3L2	AFG3 ATPase family gene 3-like 2 (yeast)	1.34757	0.00376015	0.840562	0.0324632	0.993836	0.932706
8095663	NM_001133	AFM	afamin	0.941966	0.485116	0.998202	0.980332	1.01729	0.835495
8010248	NM_001010982	AFMID	arylformamidase	0.922583	0.304768	0.752088	0.00391647	0.649411	0.000287442
8095646	NM_001134	AFP	alpha-fetoprotein	1.08907	0.445085	1.00272	0.972846	1.03209	0.709111
8042291	NM_203437	AFTPH	aftiphilin	1.03087	0.703451	1.44648	0.000311466	1.41791	0.000812357
8103834	NM_000027	AGA	aspartylglucosaminidase	0.922075	0.319893	0.793891	0.0272293	0.787326	0.0254538
8049448	NM_001037131	AGAP1	ArfGAP with GTPase domain, ankyrin repeat and PH domain 1	0.937329	0.422341	0.655484	0.000461517	0.721866	0.00626967
7928890	NM_133447	AGAP11	ankyrin repeat and GTPase domain Arf GTPase activating protein 11	1.02816	0.720678	1.11216	0.131242	1.10528	0.167941
7964499	NM_001122772	AGAP2	ArfGAP with GTPase domain, ankyrin repeat and PH domain 2	0.871613	0.115505	0.865595	0.0890691	0.757188	0.0048735
8137381	NM_031946	AGAP3	ArfGAP with GTPase domain, ankyrin repeat and PH domain 3	1.17674	0.0454699	1.86917	1.38042e-05	1.75509	2.84961e-05
7933252	NM_133446	AGAP4	ArfGAP with GTPase domain, ankyrin repeat and PH domain 4	1.07525	0.427538	1.09412	0.214242	1.08454	0.343637
7933405	NM_133446	AGAP4	ArfGAP with GTPase domain, ankyrin repeat and PH domain 4	1.07046	0.420692	1.12202	0.0925757	1.13396	0.139197
7934451	NM_001144000	AGAP5	ArfGAP with GTPase domain, ankyrin repeat and PH domain 5	1.05125	0.524011	1.16893	0.0386235	1.11881	0.207003
7933331	NM_001144000	AGAP5	ArfGAP with GTPase domain, ankyrin repeat and PH domain 5	1.07098	0.426142	1.14459	0.0797916	1.03479	0.641286
7933427	NM_001144000	AGAP5	ArfGAP with GTPase domain, ankyrin repeat and PH domain 5	1.05726	0.476658	1.10468	0.13303	1.09718	0.265386
7927353	NM_001144000	AGAP5	ArfGAP with GTPase domain, ankyrin repeat and PH domain 5	1.07098	0.426142	1.14459	0.0797916	1.03479	0.641286
7927305	NM_001144000	AGAP5	ArfGAP with GTPase domain, ankyrin repeat and PH domain 5	1.05344	0.493226	1.12028	0.124656	1.12101	0.210289
7927231	NM_001144000	AGAP5	ArfGAP with GTPase domain, ankyrin repeat and PH domain 5	1.06434	0.405028	1.13796	0.0866459	1.05474	0.460571
7927552	NM_001077665	AGAP6	ArfGAP with GTPase domain, ankyrin repeat and PH domain 6	1.0876	0.419137	1.09895	0.173655	1.1175	0.221104
7933574	NM_001077685	AGAP7	ArfGAP with GTPase domain, ankyrin repeat and PH domain 7	1.07412	0.435282	1.10419	0.161608	1.10446	0.253457
7985741	NM_152336	AGBL1	ATP	1.22925	0.173583	1.18541	0.137963	1.22742	0.133975
7947947	NM_024783	AGBL2	ATP	0.978172	0.837866	1.0505	0.647213	1.08507	0.440592
8136370	NM_178563	AGBL3	ATP	1.05035	0.640309	0.83557	0.0648156	0.97981	0.856785
7915971	NM_032785	AGBL4	ATP	0.83845	0.136671	0.948027	0.572138	0.872349	0.173311
8040774	NM_021831	AGBL5	ATP	1.02586	0.746146	0.780107	0.0183882	0.760568	0.00868416
8179967	NM_001136	AGER	advanced glycosylation end product-specific receptor	1.07944	0.337894	0.985816	0.878683	0.983757	0.811956
8125341	NM_001136	AGER	advanced glycosylation end product-specific receptor	1.07539	0.370301	0.949834	0.610043	0.91968	0.259627
8178771	NM_001136	AGER	advanced glycosylation end product-specific receptor	1.07677	0.365857	0.999674	0.997337	0.978708	0.761039
8048847	NM_001135187	AGFG1	ArfGAP with FG repeats 1	1.44593	0.00157546	1.00209	0.972889	1.15695	0.0623305
8134834	NM_006076	AGFG2	ArfGAP with FG repeats 2	1.01966	0.856491	0.879852	0.129181	0.894374	0.196107
8106429	NM_018046	AGGF1	angiogenic factor with G patch and FHA domains 1	0.911007	0.247496	0.714296	0.001436	0.781059	0.00979723
8136614	NM_018238	AGK	acylglycerol kinase	1.1373	0.247118	1.00285	0.973049	1.08033	0.32565
7903239	NM_000028	AGL	amylo-1, 6-glucosidase, 4-alpha-glucanotransferase	1.39367	0.0199744	0.498601	1.34031e-05	0.652117	0.000419866
7912659	NM_024758	AGMAT	agmatine ureohydrolase (agmatinase)	1.49083	0.000785712	1.5486	0.000367403	1.43702	0.00113994
8125328	NM_006411	AGPAT1	1-acylglycerol-3-phosphate O-acyltransferase 1 (lysophosphatidic acid acyltransferase, alpha)	1.04607	0.593359	0.683857	0.00038346	0.752829	0.00247138
8178762	NM_006411	AGPAT1	1-acylglycerol-3-phosphate O-acyltransferase 1 (lysophosphatidic acid acyltransferase, alpha)	1.04607	0.593359	0.683857	0.00038346	0.752829	0.00247138
8179958	NM_006411	AGPAT1	1-acylglycerol-3-phosphate O-acyltransferase 1 (lysophosphatidic acid acyltransferase, alpha)	1.04607	0.593359	0.683857	0.00038346	0.752829	0.00247138
8165258	NM_006412	AGPAT2	1-acylglycerol-3-phosphate O-acyltransferase 2 (lysophosphatidic acid acyltransferase, beta)	0.877057	0.11049	0.875845	0.111298	0.770028	0.00741524
8068952	NM_020132	AGPAT3	1-acylglycerol-3-phosphate O-acyltransferase 3	0.848945	0.0478325	1.16082	0.0875443	1.04325	0.555132
8130628	NM_020133	AGPAT4	1-acylglycerol-3-phosphate O-acyltransferase 4 (lysophosphatidic acid acyltransferase, delta)	2.37249	1.86672e-05	1.00389	0.954463	2.75018	2.13154e-05
8144378	NM_018361	AGPAT5	1-acylglycerol-3-phosphate O-acyltransferase 5 (lysophosphatidic acid acyltransferase, epsilon)	0.996352	0.962811	0.718651	0.00127005	0.997319	0.97275
8146142	NM_178819	AGPAT6	1-acylglycerol-3-phosphate O-acyltransferase 6 (lysophosphatidic acid acyltransferase, zeta)	0.683007	0.000521125	0.628739	5.70405e-05	0.612526	0.000110155
8096116	NM_032717	AGPAT9	1-acylglycerol-3-phosphate O-acyltransferase 9	0.966423	0.681408	0.378857	1.41402e-05	0.44109	8.13161e-05
7985192	NM_001013619	AGPHD1	aminoglycoside phosphotransferase domain containing 1	0.831305	0.0428494	1.08694	0.313289	0.827482	0.0401079
8046604	NM_003659	AGPS	alkylglycerone phosphate synthase	0.987699	0.897329	0.875296	0.143612	0.924042	0.44014
8138381	NM_006408	AGR2	anterior gradient homolog 2 (Xenopus laevis)	0.854676	0.0780847	0.841907	0.0689589	0.883091	0.178183
8138392	NM_176813	AGR3	anterior gradient homolog 3 (Xenopus laevis)	1.10739	0.231793	0.926678	0.35173	1.04329	0.644114
7896822	NM_198576	AGRN	agrin	0.822826	0.0205252	1.24277	0.0159489	0.841178	0.0297851
8002051	NM_001138	AGRP	agouti related protein homolog (mouse)	0.938277	0.587152	1.1308	0.0823583	1.0247	0.770556
7924987	NM_000029	AGT	angiotensinogen (serpin peptidase inhibitor, clade A, member 8)	1.04718	0.51787	0.84858	0.0391494	0.736277	0.00145766
8162086	NM_015239	AGTPBP1	ATP	0.976914	0.81856	0.554831	0.000276843	0.657783	0.00454797
8083240	NM_031850	AGTR1	angiotensin II receptor, type 1	1.02892	0.793011	1.09047	0.254214	1.12139	0.112626
8169492	NM_000686	AGTR2	angiotensin II receptor, type 2	1.06251	0.515304	1.12421	0.115962	1.16847	0.15288
7897745	NM_020350	AGTRAP	angiotensin II receptor-associated protein	0.973511	0.735002	0.674631	0.000498057	0.706772	0.000974196
8049737	NM_000030	AGXT	alanine-glyoxylate aminotransferase	1.00974	0.947921	1.33889	0.00147895	1.18631	0.0345919
8111474	NM_031900	AGXT2	alanine-glyoxylate aminotransferase 2	1.02037	0.868011	1.16901	0.267913	1.05079	0.644629
8102249	NR_027474	AGXT2L1	alanine-glyoxylate aminotransferase 2-like 1	1.07942	0.553935	1.02649	0.740501	0.976885	0.860336
8116177	NM_153373	AGXT2L2	alanine-glyoxylate aminotransferase 2-like 2	0.952491	0.513244	1.10412	0.174754	1.01597	0.831604
7925622	NM_015446	AHCTF1	AT hook containing transcription factor 1	0.938273	0.50051	0.597369	8.18065e-05	0.62556	0.000205468
8056220	NM_015446	AHCTF1	AT hook containing transcription factor 1	0.920041	0.416282	0.520955	6.44338e-05	0.577215	0.00054904
8065738	NM_000687	AHCY	adenosylhomocysteinase	1.03027	0.731848	0.740958	0.0027888	0.699693	0.00356423
7903803	NM_006621	AHCYL1	adenosylhomocysteinase-like 1	1.19937	0.0504445	0.657212	0.000357545	0.811772	0.0142386
8136095	NM_015328	AHCYL2	adenosylhomocysteinase-like 2	0.923984	0.313546	0.760265	0.00657687	0.749908	0.00408436
7914103	NM_001029882	AHDC1	AT hook, DNA binding motif, containing 1	0.841973	0.229235	1.36666	0.0225564	0.98295	0.87582
8129728	NM_001134831	AHI1	Abelson helper integration site 1	0.80363	0.0840178	0.529069	2.23183e-05	0.622371	0.000504115
7948667	NM_001620	AHNAK	AHNAK nucleoprotein	0.821593	0.021211	0.619074	5.92461e-05	0.500356	9.52271e-06
7981514	NM_138420	AHNAK2	AHNAK nucleoprotein 2	0.738347	0.0104886	0.573528	0.000442102	0.397421	1.25694e-05
8131614	NM_001621	AHR	aryl hydrocarbon receptor	0.842565	0.122483	2.05894	4.40564e-06	2.47679	1.67116e-06
8104180	NM_020731	AHRR	aryl-hydrocarbon receptor repressor	1.00941	0.893501	1.22717	0.00979283	1.28955	0.0115103
7975976	NM_012111	AHSA1	AHA1, activator of heat shock 90kDa protein ATPase homolog 1 (yeast)	1.03857	0.629922	1.08405	0.208187	1.08133	0.319572
8042195	NM_152392	AHSA2	AHA1, activator of heat shock 90kDa protein ATPase homolog 2 (yeast)	0.880857	0.136342	0.8929	0.21966	0.92486	0.305107
8084648	NM_001622	AHSG	alpha-2-HS-glycoprotein	1.24058	0.0602223	1.09434	0.263098	1.0686	0.41318
7960910	NM_020661	AICDA	activation-induced cytidine deaminase	1.11089	0.458481	1.32484	0.0242852	1.25365	0.0200771
7924491	BC043142	AIDA	axin interactor, dorsalization associated	0.803019	0.043447	1.46347	0.00924487	1.40025	0.00436885
7917148	NM_022831	AIDA	axin interactor, dorsalization associated	0.821751	0.0464696	1.90634	1.6664e-05	1.7647	9.88285e-05
8118158	NM_004847	AIF1	allograft inflammatory factor 1	0.957886	0.716615	0.754296	0.0174856	0.812738	0.0863066
8177996	NM_004847	AIF1	allograft inflammatory factor 1	0.957886	0.716615	0.754296	0.0174856	0.812738	0.0863066
8179276	NM_004847	AIF1	allograft inflammatory factor 1	0.957886	0.716615	0.754296	0.0174856	0.812738	0.0863066
8158771	NM_031426	AIF1L	allograft inflammatory factor 1-like	0.93114	0.393466	1.00324	0.965456	0.906796	0.190127
8175052	NM_001130847	AIFM1	apoptosis-inducing factor, mitochondrion-associated, 1	1.22376	0.0424987	0.734628	0.00414802	0.896466	0.159059
7934101	NM_032797	AIFM2	apoptosis-inducing factor, mitochondrion-associated, 2	0.986869	0.879242	0.969948	0.773225	1.06456	0.487043
8071444	NM_144704	AIFM3	apoptosis-inducing factor, mitochondrion-associated, 3	1.03979	0.726265	1.08559	0.3425	0.923393	0.331419
8122396	NM_016108	AIG1	androgen-induced 1	0.852572	0.181357	0.461628	2.66299e-05	0.429729	4.26656e-06
8121277	NM_001624	AIM1	absent in melanoma 1	1.13209	0.128439	0.749483	0.00430198	0.708518	0.000701231
7913938	NM_001039775	AIM1L	absent in melanoma 1-like	1.17276	0.224329	1.30556	0.0276791	1.23328	0.0735329
7921434	NM_004833	AIM2	absent in melanoma 2	1.41056	0.0295453	39.1403	9.52468e-10	42.2856	5.33404e-10
8096718	NM_004757	AIMP1	aminoacyl tRNA synthetase complex-interacting multifunctional protein 1	1.06108	0.478024	0.914831	0.221661	0.969185	0.693664
8131374	NM_006303	AIMP2	aminoacyl tRNA synthetase complex-interacting multifunctional protein 2	1.34524	0.00654521	0.724362	0.00252417	0.871001	0.0804036
7941927	NM_003977	AIP	aryl hydrocarbon receptor interacting protein	0.891702	0.332022	0.573258	0.000691829	0.593892	0.00550668
8011912	NM_014336	AIPL1	aryl hydrocarbon receptor interacting protein-like 1	1.09243	0.579266	1.25876	0.0209285	1.1422	0.148848
8069037	NM_000383	AIRE	autoimmune regulator	0.91496	0.496092	1.11982	0.22006	1.04621	0.576886
7897227	NM_018836	AJAP1	adherens junctions associated protein 1	0.940005	0.637187	1.26914	0.0814006	1.11412	0.354677
8164293	NM_000476	AK1	adenylate kinase 1	0.866261	0.123638	0.69115	0.00148695	0.523226	0.000229304
7916590	NM_001625	AK2	adenylate kinase 2	1.11722	0.172789	0.873496	0.060878	0.886677	0.106012
7914617	NM_013411	AK2	adenylate kinase 2	1.13159	0.163075	1.10511	0.198827	1.13145	0.168521
8159945	NM_016282	AK3	adenylate kinase 3	1.1648	0.17245	0.762287	0.00855374	0.826491	0.0357985
7902038	NM_001005353	AK3L1	adenylate kinase 3-like 1	1.09563	0.534651	1.20306	0.0737126	1.08424	0.463437
7962183	NM_001005353	AK3L1	adenylate kinase 3-like 1	1.29986	0.0425956	0.916184	0.193384	1.39496	0.0040603
7902452	NM_174858	AK5	adenylate kinase 5	0.921845	0.372987	0.990965	0.930524	1.00887	0.926886
7976578	NM_152327	AK7	adenylate kinase 7	1.06903	0.594977	0.866297	0.220117	0.845328	0.177806
8008664	NM_003488	AKAP1	A kinase (PRKA) anchor protein 1	1.12647	0.217647	0.55918	5.16293e-05	0.584909	0.000224759
8013431	NM_007202	AKAP10	A kinase (PRKA) anchor protein 10	1.06091	0.492906	1.12171	0.119387	1.22262	0.0245074
7968835	NM_016248	AKAP11	A kinase (PRKA) anchor protein 11	1.21852	0.0499288	1.24232	0.0333422	1.29137	0.0131401
8122807	NM_005100	AKAP12	A kinase (PRKA) anchor protein 12	0.821538	0.170941	1.00775	0.931686	0.977155	0.751309
7985695	NM_006738	AKAP13	A kinase (PRKA) anchor protein 13	0.814402	0.0205831	0.866601	0.0425763	0.783087	0.00524402
8169665	NM_178813	AKAP14	A kinase (PRKA) anchor protein 14	0.919943	0.426453	0.813644	0.0371375	1.06879	0.570198
7960427	NM_006422	AKAP3	A kinase (PRKA) anchor protein 3	1.13052	0.347534	1.01409	0.840973	0.950745	0.499475
8172660	NM_003886	AKAP4	A kinase (PRKA) anchor protein 4	1.21995	0.0799713	1.19659	0.0207371	1.26783	0.0135915
7975066	NM_004857	AKAP5	A kinase (PRKA) anchor protein 5	0.893263	0.230759	0.929588	0.412519	0.857055	0.0542718
7973850	NM_004274	AKAP6	A kinase (PRKA) anchor protein 6	0.961543	0.655457	0.931179	0.515597	0.899655	0.270001
8122045	NM_016377	AKAP7	A kinase (PRKA) anchor protein 7	1.04338	0.716064	2.64952	1.70542e-05	2.50305	2.36924e-05
8035007	NM_005858	AKAP8	A kinase (PRKA) anchor protein 8	1.01946	0.782885	1.02138	0.732131	1.01742	0.79828
8035023	NM_014371	AKAP8L	A kinase (PRKA) anchor protein 8-like	1.04175	0.584438	1.02603	0.674435	0.971918	0.735319
8134122	NM_005751	AKAP9	A kinase (PRKA) anchor protein (yotiao) 9	1.14432	0.185489	0.817889	0.0189464	0.928051	0.326646
8128777	NM_001145128	AKD1	adenylate kinase domain containing 1	1.18201	0.250766	0.90444	0.348931	0.899206	0.341951
8128788	NM_001145128	AKD1	adenylate kinase domain containing 1	1.13811	0.388919	0.65103	0.00486809	0.852714	0.158114
8128795	NM_001145128	AKD1	adenylate kinase domain containing 1	1.16802	0.243245	0.777868	0.0210557	0.919542	0.363878
7900216	NM_024595	AKIRIN1	akirin 1	1.32993	0.00507171	1.35679	0.00200453	1.36996	0.00246731
8128034	NM_018064	AKIRIN2	akirin 2	1.14629	0.183882	1.86007	5.43639e-05	1.83424	8.15592e-05
8163569	NM_030767	AKNA	AT-hook transcription factor	0.707978	0.00528203	1.01208	0.903296	0.645547	0.00454717
7901110	NM_006066	AKR1A1	aldo-keto reductase family 1, member A1 (aldehyde reductase)	0.777661	0.0194412	1.23129	0.0286877	1.02098	0.804825
8143054	NM_001628	AKR1B1	aldo-keto reductase family 1, member B1 (aldose reductase)	1.07129	0.46441	0.628572	0.000300115	0.616462	0.000861362
8136336	NM_020299	AKR1B10	aldo-keto reductase family 1, member B10 (aldose reductase)	1.03022	0.808064	0.862448	0.0731999	0.9885	0.933642
7925918	NM_001353	AKR1C1	aldo-keto reductase family 1, member C1 (dihydrodiol dehydrogenase 1; 20-alpha (3-alpha)-hydroxysteroid dehydrogenase)	0.84084	0.137623	0.937638	0.376459	1.05108	0.72569
7931832	NM_001354	AKR1C2	aldo-keto reductase family 1, member C2 (dihydrodiol dehydrogenase 2; bile acid binding protein; 3-alpha hydroxysteroid dehydrogenase, type III)	0.869264	0.440517	0.956758	0.666241	0.66499	0.0887012
7925929	NM_003739	AKR1C3	aldo-keto reductase family 1, member C3 (3-alpha hydroxysteroid dehydrogenase, type II)	0.844875	0.252983	0.658248	0.0179178	0.702276	0.0238257
7925939	NM_001818	AKR1C4	aldo-keto reductase family 1, member C4 (chlordecone reductase; 3-alpha hydroxysteroid dehydrogenase, type I; dihydrodiol dehydrogenase 4)	1.06782	0.526645	0.885915	0.1177	0.911874	0.199597
7931840	NR_027916	AKR1CL1	aldo-keto reductase family 1, member C-like 1	0.890586	0.210868	0.962712	0.617209	0.924774	0.315563
7925904	NM_001040177	AKR1CL2	aldo-keto reductase family 1, member C-like 2	0.844173	0.189982	0.886728	0.183426	0.811954	0.0330612
8136459	NM_005989	AKR1D1	aldo-keto reductase family 1, member D1 (delta 4-3-ketosteroid-5-beta-reductase)	0.951276	0.659232	0.8862	0.187277	0.904935	0.328822
7913156	NM_003689	AKR7A2	aldo-keto reductase family 7, member A2 (aflatoxin aldehyde reductase)	0.901221	0.354599	0.723633	0.00683966	0.666768	0.00192765
7913146	NM_012067	AKR7A3	aldo-keto reductase family 7, member A3 (aflatoxin aldehyde reductase)	0.988064	0.894355	0.903012	0.235378	0.814844	0.032766
7913138	NM_201252	AKR7L	aldo-keto reductase family 7-like	1.05581	0.696231	1.09695	0.308465	0.810436	0.102256
7981494	NM_001014432	AKT1	v-akt murine thymoma viral oncogene homolog 1	0.794633	0.0269109	0.728055	0.00337446	0.623102	0.00040963
8038477	NM_032375	AKT1S1	AKT1 substrate 1 (proline-rich)	1.11556	0.220189	1.3228	0.00594438	1.40533	0.00713388
8036840	NM_001626	AKT2	v-akt murine thymoma viral oncogene homolog 2	1.10509	0.185554	1.05064	0.428123	0.96097	0.584947
7925531	NM_181690	AKT3	v-akt murine thymoma viral oncogene homolog 3 (protein kinase B, gamma)	0.711492	0.0113633	0.582656	5.09903e-05	0.64226	0.000422394
8001410	NM_001012398	AKTIP	AKT interacting protein	0.723127	0.0237377	0.36065	0.000149038	0.488324	3.05134e-05
8163509	NM_000031	ALAD	aminolevulinate, delta-, dehydratase	0.798496	0.0152918	0.416762	2.9764e-06	0.332108	2.30182e-07
8080184	NM_000688	ALAS1	aminolevulinate, delta-, synthase 1	1.04838	0.568268	1.81994	3.21386e-05	1.45994	0.000827203
8173135	NM_000032	ALAS2	aminolevulinate, delta-, synthase 2	1.05468	0.559754	1.12735	0.140452	1.10469	0.240885
8095628	NM_000477	ALB	albumin	1.06766	0.392402	1.10723	0.145996	1.12595	0.201795
8081431	NM_001627	ALCAM	activated leukocyte cell adhesion molecule	0.996395	0.960058	0.848355	0.0305389	0.920534	0.326949
8030321	NM_153329	ALDH16A1	aldehyde dehydrogenase 16 family, member A1	0.788515	0.00884101	0.826876	0.0364099	0.678843	0.000333306
7935230	NM_002860	ALDH18A1	aldehyde dehydrogenase 18 family, member A1	1.08678	0.431472	0.664426	0.00321142	0.709842	0.00155322
8161755	NM_000689	ALDH1A1	aldehyde dehydrogenase 1 family, member A1	1.24852	0.0293067	1.00869	0.913862	1.16286	0.107713
7989199	NM_003888	ALDH1A2	aldehyde dehydrogenase 1 family, member A2	1.95558	6.15748e-05	1.0248	0.777857	1.04955	0.538148
7986446	NM_000693	ALDH1A3	aldehyde dehydrogenase 1 family, member A3	1.01246	0.913925	0.937946	0.480928	0.956803	0.651322
8155327	NM_000692	ALDH1B1	aldehyde dehydrogenase 1 family, member B1	0.928581	0.421189	0.832616	0.0347572	0.621915	0.00114173
8090314	NM_012190	ALDH1L1	aldehyde dehydrogenase 1 family, member L1	0.960025	0.808211	1.01888	0.87834	1.08288	0.555204
7965979	NM_001034173	ALDH1L2	aldehyde dehydrogenase 1 family, member L2	0.800643	0.024708	1.42024	0.00201421	1.02486	0.791475
7958784	NM_000690	ALDH2	aldehyde dehydrogenase 2 family (mitochondrial)	0.841509	0.0637901	1.13404	0.134678	0.905728	0.375838
8013384	NM_000691	ALDH3A1	aldehyde dehydrogenase 3 family, memberA1	1.1241	0.218324	1.26199	0.0322172	1.08812	0.275196
8005638	NM_001031806	ALDH3A2	aldehyde dehydrogenase 3 family, member A2	1.19703	0.0416337	0.725247	0.00130788	0.909967	0.182715
7941961	NM_000694	ALDH3B1	aldehyde dehydrogenase 3 family, member B1	0.987977	0.880239	1.14042	0.0879091	1.05695	0.459691
7949882	NM_000695	ALDH3B2	aldehyde dehydrogenase 3 family, member B2	0.920872	0.56156	1.07593	0.442583	1.01445	0.879769
7912975	NM_003748	ALDH4A1	aldehyde dehydrogenase 4 family, member A1	0.866589	0.216959	1.03755	0.693969	0.965707	0.696691
8117207	NM_170740	ALDH5A1	aldehyde dehydrogenase 5 family, member A1	1.40711	0.00773288	0.799605	0.0124753	0.765616	0.00569406
7980098	NM_005589	ALDH6A1	aldehyde dehydrogenase 6 family, member A1	0.616752	0.00354445	0.414331	6.45087e-06	0.401252	5.41265e-06
8113773	NM_001182	ALDH7A1	aldehyde dehydrogenase 7 family, member A1	0.685056	0.0135735	0.724198	0.00942615	0.826752	0.0660549
8129695	NM_022568	ALDH8A1	aldehyde dehydrogenase 8 family, member A1	1.37315	0.00815166	1.11866	0.164402	1.03815	0.672479
7921970	NM_000696	ALDH9A1	aldehyde dehydrogenase 9 family, member A1	0.886994	0.167806	0.546277	0.000217632	0.644952	0.000383837
7994737	NM_000034	ALDOA	aldolase A, fructose-bisphosphate	0.952605	0.494524	0.845551	0.0378254	0.756679	0.00358895
7936923	M21191	ALDOAP2	aldolase A, fructose-bisphosphate pseudogene 2	0.907016	0.331459	1.09791	0.261246	0.908413	0.293817
8162884	NM_000035	ALDOB	aldolase B, fructose-bisphosphate	0.92871	0.537722	0.923685	0.486036	0.934709	0.591195
8013660	NM_005165	ALDOC	aldolase C, fructose-bisphosphate	0.808506	0.0574749	0.781205	0.00979043	0.697114	0.00244999
7993071	NM_019109	ALG1	asparagine-linked glycosylation 1, beta-1,4-mannosyltransferase homolog (S. cerevisiae)	1.00682	0.945894	0.7056	0.00648179	0.701031	0.00542428
7954777	NM_032834	ALG10	asparagine-linked glycosylation 10, alpha-1,2-glucosyltransferase homolog (S. pombe)	0.616667	0.000347499	0.489609	0.000107455	0.530225	1.03197e-05
7954789	NM_001013620	ALG10B	asparagine-linked glycosylation 10, alpha-1,2-glucosyltransferase homolog B (yeast)	0.636351	0.000737666	0.497381	0.000103644	0.530985	2.66776e-05
7969228	NM_001004127	ALG11	asparagine-linked glycosylation 11, alpha-1,2-mannosyltransferase homolog (yeast)	1.09068	0.390647	1.16079	0.0478009	1.3113	0.0138068
8076851	NM_024105	ALG12	asparagine-linked glycosylation 12, alpha-1,6-mannosyltransferase homolog (S. cerevisiae)	0.942273	0.475451	0.916396	0.226569	0.843247	0.0625554
8169419	BC117377	ALG13	asparagine-linked glycosylation 13 homolog (S. cerevisiae)	1.16952	0.142177	0.937812	0.435876	1.07769	0.379956
8169412	NM_018466	ALG13	asparagine-linked glycosylation 13 homolog (S. cerevisiae)	0.993554	0.966317	0.862405	0.221605	1.01336	0.903605
7917896	NM_144988	ALG14	asparagine-linked glycosylation 14 homolog (S. cerevisiae)	1.25077	0.0192491	0.728483	0.013217	0.966639	0.705299
8090291	NM_001015050	ALG1L	asparagine-linked glycosylation 1-like	0.956949	0.690479	0.983909	0.879541	1.00992	0.93447
8162827	NR_024532	ALG2	asparagine-linked glycosylation 2, alpha-1,3-mannosyltransferase homolog (S. cerevisiae)	1.15926	0.127054	1.29068	0.0168687	1.50484	0.00183039
8092457	NM_005787	ALG3	asparagine-linked glycosylation 3, alpha-1,3- mannosyltransferase homolog (S. cerevisiae)	1.18995	0.0538999	0.785596	0.00956802	0.723695	0.00180046
7971027	NM_013338	ALG5	asparagine-linked glycosylation 5, dolichyl-phosphate beta-glucosyltransferase homolog (S. cerevisiae)	0.969046	0.698772	1.7311	3.89366e-05	1.83355	3.13538e-05
7901915	NM_013339	ALG6	asparagine-linked glycosylation 6, alpha-1,3-glucosyltransferase homolog (S. cerevisiae)	0.758871	0.0176353	0.52151	0.000312627	0.595481	0.000404414
7950654	NM_024079	ALG8	asparagine-linked glycosylation 8, alpha-1,3-glucosyltransferase homolog (S. cerevisiae)	0.974261	0.771383	0.705737	0.00194758	0.863665	0.0684187
7951633	NM_024740	ALG9	asparagine-linked glycosylation 9, alpha-1,2-mannosyltransferase homolog (S. cerevisiae)	0.737683	0.00827917	0.514893	1.95578e-05	0.529466	1.60694e-05
8051241	NM_004304	ALK	anaplastic lymphoma receptor tyrosine kinase	1.07399	0.524201	1.04755	0.534623	1.0786	0.297828
7980454	NM_006020	ALKBH1	alkB, alkylation repair homolog 1 (E. coli)	0.99559	0.973681	1.01825	0.837957	1.18625	0.114672
7966183	NM_001145374	ALKBH2	alkB, alkylation repair homolog 2 (E. coli)	1.10521	0.259834	0.765059	0.00349534	0.781391	0.00556457
7939477	NM_139178	ALKBH3	alkB, alkylation repair homolog 3 (E. coli)	0.79283	0.0227837	0.826538	0.017724	0.717594	0.00190466
8141757	NM_017621	ALKBH4	alkB, alkylation repair homolog 4 (E. coli)	0.963182	0.744965	0.982369	0.846679	0.846262	0.187521
8005399	NM_017758	ALKBH5	alkB, alkylation repair homolog 5 (E. coli)	0.876278	0.0985138	0.893942	0.212861	0.883013	0.116815
8036242	NM_032878	ALKBH6	alkB, alkylation repair homolog 6 (E. coli)	0.849795	0.054928	0.641021	0.000148836	0.634303	0.000708863
8025035	NM_032306	ALKBH7	alkB, alkylation repair homolog 7 (E. coli)	1.06619	0.629901	0.729102	0.0341936	0.80719	0.126045
7951467	NM_138775	ALKBH8	alkB, alkylation repair homolog 8 (E. coli)	1.19037	0.0796803	0.782092	0.0293422	0.95792	0.647386
8040053	NM_018436	ALLC	allantoicase	1.13399	0.194221	1.25355	0.0470445	1.00256	0.97567
8042737	NM_015120	ALMS1	Alstrom syndrome 1	0.568665	0.000185496	0.442247	9.03173e-06	0.433548	6.95929e-06
8042761	NR_003683	ALMS1P	Alstrom syndrome 1 pseudogene	0.755882	0.0383044	1.15211	0.334935	0.95585	0.683707
8004221	NM_000697	ALOX12	arachidonate 12-lipoxygenase	0.870281	0.302861	1.0113	0.914302	1.05972	0.608527
8012309	NM_001139	ALOX12B	arachidonate 12-lipoxygenase, 12R type	0.858637	0.209654	1.06323	0.594955	0.901748	0.254593
8004201	NR_002710	ALOX12P2	arachidonate 12-lipoxygenase pseudogene 2	1.03522	0.671999	1.08044	0.336087	1.00443	0.955518
8011680	NM_001140	ALOX15	arachidonate 15-lipoxygenase	0.994362	0.958297	1.05814	0.542456	1.05896	0.526274
8004784	NM_001141	ALOX15B	arachidonate 15-lipoxygenase, type B	0.91541	0.527862	1.19659	0.0497894	1.02615	0.757469
7927215	NM_000698	ALOX5	arachidonate 5-lipoxygenase	2.48034	1.64553e-06	0.960306	0.545629	0.923022	0.265302
7968344	NM_001629	ALOX5AP	arachidonate 5-lipoxygenase-activating protein	1.00778	0.910637	0.211905	3.99252e-08	0.163727	3.52356e-09
8012326	NM_021628	ALOXE3	arachidonate lipoxygenase 3	0.968142	0.806567	1.07967	0.292392	1.0358	0.642808
8049137	NM_001631	ALPI	alkaline phosphatase, intestinal	1.0394	0.816822	1.28486	0.0463701	1.13949	0.22661
8096919	NM_025144	ALPK1	alpha-kinase 1	0.826555	0.122262	1.77239	0.000382238	1.85291	0.000250818
8023528	NM_052947	ALPK2	alpha-kinase 2	1.08801	0.462162	1.10174	0.216167	0.908125	0.251904
7985620	NM_020778	ALPK3	alpha-kinase 3	1.36783	0.00532339	1.07642	0.300561	1.21285	0.0229329
7898693	NM_000478	ALPL	alkaline phosphatase, liver	0.960415	0.782229	1.23631	0.0374513	1.08805	0.469665
8049123	NM_001632	ALPP	alkaline phosphatase, placental (Regan isozyme)	1.2204	0.0627035	0.84899	0.104345	0.956456	0.823175
8049128	NM_031313	ALPPL2	alkaline phosphatase, placental-like 2	1.02831	0.864625	1.20695	0.205465	1.0796	0.607582
8058295	NM_020919	ALS2	amyotrophic lateral sclerosis 2 (juvenile)	0.926965	0.333938	0.754671	0.0043498	0.871664	0.0724339
8086627	NM_147129	ALS2CL	ALS2 C-terminal like	1.02639	0.728361	0.917008	0.242341	0.890037	0.195595
8058238	NM_152525	ALS2CR11	amyotrophic lateral sclerosis 2 (juvenile) chromosome region, candidate 11	1.06712	0.430353	0.934293	0.37608	0.84478	0.0608177
8058203	NM_139163	ALS2CR12	amyotrophic lateral sclerosis 2 (juvenile) chromosome region, candidate 12	1.02686	0.797586	0.898984	0.244803	0.791766	0.0869021
8058258	NM_152388	ALS2CR4	amyotrophic lateral sclerosis 2 (juvenile) chromosome region, candidate 4	0.773573	0.0276976	0.747666	0.0329424	0.755788	0.00588539
8047577	NM_024744	ALS2CR8	amyotrophic lateral sclerosis 2 (juvenile) chromosome region, candidate 8	0.938807	0.661126	0.832968	0.341446	0.951107	0.71174
7957452	NM_006982	ALX1	ALX homeobox 1	0.68159	0.00624286	1.66303	0.000236604	1.44783	0.00169491
7918416	NM_006492	ALX3	ALX homeobox 3	0.998114	0.985504	1.12761	0.254856	1.01451	0.835973
7947563	NM_021926	ALX4	ALX homeobox 4	0.99421	0.964408	1.24956	0.140322	1.10591	0.4394
8014230	NM_152462	AMAC1	acyl-malonyl condensing enzyme 1	1.21403	0.210822	1.40095	0.0141397	1.10647	0.60938
8020162	NM_054028	AMAC1L2	acyl-malonyl condensing enzyme 1-like 2	0.933417	0.541508	1.19196	0.0772836	1.13196	0.213165
8144600	NM_054028	AMAC1L2	acyl-malonyl condensing enzyme 1-like 2	1.17592	0.214225	1.29686	0.0749586	1.31142	0.0397556
8004428	NM_001102614	AMAC1L3	acyl-malonyl condensing enzyme 1-like 3	0.985461	0.911885	1.20331	0.0701913	1.11154	0.246051
8111430	NM_014324	AMACR	alpha-methylacyl-CoA racemase	0.879661	0.0976296	0.723351	0.0110324	0.700214	0.000704549
8095519	NM_016519	AMBN	ameloblastin (enamel matrix protein)	1.07631	0.464759	1.03753	0.647197	1.05137	0.578415
8163535	NM_001633	AMBP	alpha-1-microglobulin	1.19705	0.086647	1.56918	0.000422486	1.5104	0.00179425
7947652	NM_017749	AMBRA1	autophagy	0.992714	0.921134	1.32663	0.00375536	1.35172	0.00333475
8121489	NM_001634	AMD1	adenosylmethionine decarboxylase 1	0.944007	0.441046	1.1572	0.0486562	1.42264	0.000730584
7957654	NM_152435	AMDHD1	amidohydrolase domain containing 1	0.977919	0.875161	0.891201	0.337573	0.883668	0.47305
7992656	NM_015944	AMDHD2	amidohydrolase domain containing 2	0.987637	0.896448	1.31741	0.00674459	1.06028	0.52776
8166006	NM_182680	AMELX	amelogenin (amelogenesis imperfecta 1, X-linked)	1.06415	0.547236	0.879269	0.105465	0.93137	0.457689
8177061	NM_001143	AMELY	amelogenin, Y-linked	1.00998	0.900765	0.932774	0.315108	1.04555	0.666902
8001477	NM_001144	AMFR	autocrine motility factor receptor	0.874437	0.150159	0.617452	7.3064e-05	0.597896	7.60251e-05
8024429	NM_000479	AMH	anti-Mullerian hormone	1.04624	0.668201	1.0645	0.534048	1.04115	0.615951
7955797	NM_020547	AMHR2	anti-Mullerian hormone receptor, type II	0.979006	0.839276	1.08289	0.230299	1.03169	0.707115
7952022	NM_001098526	AMICA1	adhesion molecule, interacts with CXADR antigen 1	1.06016	0.76279	1.11232	0.315994	1.00307	0.973277
7918359	NM_020703	AMIGO1	adhesion molecule with Ig-like domain 1	0.912817	0.503386	1.26804	0.085366	0.988192	0.921528
7962579	NM_001143668	AMIGO2	adhesion molecule with Ig-like domain 2	0.530777	3.77842e-05	0.358297	4.32784e-06	0.481147	2.84226e-06
8087453	NM_198722	AMIGO3	adhesion molecule with Ig-like domain 3	0.839078	0.122129	1.2007	0.0889839	1.08642	0.472004
8174496	NM_015365	AMMECR1	Alport syndrome, mental retardation, midface hypoplasia and elliptocytosis chromosomal region gene 1	1.06001	0.543124	1.0451	0.472513	1.03429	0.601568
8055096	NM_031445	AMMECR1L	AMME chromosomal region gene 1-like	1.07681	0.472212	0.803459	0.0140574	1.0286	0.731756
7977033	NM_030943	AMN	amnionless homolog (mouse)	1.01874	0.902162	1.17143	0.123876	0.983189	0.855469
7962185	NR_004854	AMN1	antagonist of mitotic exit network 1 homolog (S. cerevisiae)	0.988768	0.879972	0.906905	0.364585	1.06809	0.347881
8174576	NM_133265	AMOT	angiomotin	1.0776	0.588972	1.10363	0.278342	0.95726	0.595199
7943263	NM_130847	AMOTL1	angiomotin like 1	0.569183	0.000541809	0.523178	0.000322775	0.462236	0.000127697
8090852	NM_016201	AMOTL2	angiomotin like 2	0.99154	0.92273	1.75004	6.44139e-05	1.36437	0.00220009
7918794	NM_000036	AMPD1	adenosine monophosphate deaminase 1 (isoform M)	1.06144	0.51048	1.03268	0.631273	1.03477	0.666859
7903719	NM_004037	AMPD2	adenosine monophosphate deaminase 2 (isoform L)	1.81336	0.000132231	0.901659	0.152773	0.862443	0.105188
7938396	NM_000480	AMPD3	adenosine monophosphate deaminase (isoform E)	1.19746	0.07936	5.63089	7.20223e-08	6.46313	2.30192e-08
8139131	NM_001635	AMPH	amphiphysin	0.929182	0.618226	1.15145	0.248633	1.0918	0.385233
8087419	NM_000481	AMT	aminomethyltransferase	1.1425	0.19826	1.21072	0.0309037	1.1193	0.172978
8095508	NM_212557	AMTN	amelotin	1.04729	0.571365	1.10051	0.206927	1.04013	0.583497
7903425	NM_004038	AMY1A	amylase, alpha 1A (salivary)	2.93878	2.72229e-06	0.774088	0.0117304	1.23474	0.0175643
7903440	NM_004038	AMY1A	amylase, alpha 1A (salivary)	2.93878	2.72229e-06	0.774088	0.0117304	1.23474	0.0175643
7918134	NM_004038	AMY1A	amylase, alpha 1A (salivary)	2.93878	2.72229e-06	0.774088	0.0117304	1.23474	0.0175643
7903414	NM_000699	AMY2A	amylase, alpha 2A (pancreatic)	2.96584	2.21088e-06	0.731225	0.00458709	1.18443	0.0411398
7903407	NM_020978	AMY2B	amylase, alpha 2B (pancreatic)	1.93426	0.000109189	0.757058	0.0202649	1.19989	0.0380139
8131195	NM_133463	AMZ1	archaelysin family metallopeptidase 1	1.22349	0.0881971	1.3022	0.0261747	1.18251	0.0709825
8009432	NM_016627	AMZ2	archaelysin family metallopeptidase 2	1.15257	0.162883	0.736631	0.00416959	0.861614	0.0871342
8043349	NM_022662	ANAPC1	anaphase promoting complex subunit 1	1.13999	0.177161	0.993818	0.93751	1.03736	0.707806
8053610	NM_022662	ANAPC1	anaphase promoting complex subunit 1	1.17114	0.0585795	0.626522	0.000101369	0.6422	0.00015079
8054614	NM_022662	ANAPC1	anaphase promoting complex subunit 1	1.14416	0.132407	0.713064	0.00170501	0.794139	0.0213
8043322	NM_022662	ANAPC1	anaphase promoting complex subunit 1	1.01103	0.925126	0.590412	0.000660232	0.730851	0.0141265
8054437	NM_022662	ANAPC1	anaphase promoting complex subunit 1	1.03241	0.802465	0.572379	0.000839989	0.718832	0.0137933
8103005	NM_014885	ANAPC10	anaphase promoting complex subunit 10	0.992634	0.947623	1.08443	0.566702	1.33306	0.0483854
8019687	NM_001002244	ANAPC11	anaphase promoting complex subunit 11	0.949636	0.590647	0.670567	0.00142242	0.660123	0.00169062
8010686	NM_001002244	ANAPC11	anaphase promoting complex subunit 11	0.928317	0.36692	0.684143	0.000541977	0.642369	0.000222243
8090866	NR_024400	ANAPC13	anaphase promoting complex subunit 13	1.11597	0.177285	0.719065	0.00260581	0.866411	0.0817097
8165462	NM_013366	ANAPC2	anaphase promoting complex subunit 2	0.943658	0.426311	0.853962	0.0391054	0.79591	0.0206195
8094408	NM_013367	ANAPC4	anaphase promoting complex subunit 4	0.825897	0.0755189	0.803728	0.0411477	0.867621	0.122148
7967149	NM_016237	ANAPC5	anaphase promoting complex subunit 5	0.8583	0.0766491	0.862665	0.0463381	0.810037	0.0189116
7966301	NM_016238	ANAPC7	anaphase promoting complex subunit 7	1.08894	0.388705	0.786828	0.00929405	0.846078	0.0585524
7973084	NM_001145	ANG	angiogenin, ribonuclease, RNase A family, 5	1.09326	0.324277	1.11183	0.188114	1.18023	0.0592634
7980327	NM_015305	ANGEL1	angel homolog 1 (Drosophila)	1.17197	0.0582024	0.986511	0.851619	1.26508	0.0268376
7924190	NM_144567	ANGEL2	angel homolog 2 (Drosophila)	0.954008	0.672731	0.963663	0.542221	0.971463	0.69064
8152297	NM_001146	ANGPT1	angiopoietin 1	0.750059	0.0122231	0.960076	0.707067	0.842863	0.057653
8149071	NM_001147	ANGPT2	angiopoietin 2	0.922348	0.611346	1.21182	0.060386	1.15144	0.220703
8064396	NM_015985	ANGPT4	angiopoietin 4	1.13568	0.11952	1.27793	0.0272184	1.27076	0.065184
7922598	NM_004673	ANGPTL1	angiopoietin-like 1	0.977557	0.774134	0.895995	0.23121	0.958998	0.683098
8164200	NM_012098	ANGPTL2	angiopoietin-like 2	1.03995	0.642202	1.09181	0.225419	1.14527	0.0818791
7901883	NM_014495	ANGPTL3	angiopoietin-like 3	0.901465	0.308297	0.98246	0.850383	0.874063	0.233044
8025402	NM_139314	ANGPTL4	angiopoietin-like 4	1.00605	0.961401	1.38786	0.0289643	1.2618	0.0456938
7951195	NM_178127	ANGPTL5	angiopoietin-like 5	0.903243	0.285053	0.902626	0.220231	0.897523	0.319555
8033892	NM_031917	ANGPTL6	angiopoietin-like 6	0.799144	0.0669288	1.48526	0.00288189	1.19188	0.0463263
7897675	NM_021146	ANGPTL7	angiopoietin-like 7	0.952187	0.591688	1.11936	0.259634	1.02523	0.751334
8150439	NM_020476	ANK1	ankyrin 1, erythrocytic	1.01719	0.906298	1.01513	0.866145	0.955868	0.637244
8096959	NM_001148	ANK2	ankyrin 2, neuronal	1.31658	0.0269653	0.713774	0.00841173	0.734223	0.028738
7933772	NM_020987	ANK3	ankyrin 3, node of Ranvier (ankyrin G)	0.859888	0.103959	0.805005	0.0178371	0.648289	0.000328121
8047006	NM_144708	ANKAR	ankyrin and armadillo repeat containing	1.08831	0.470403	0.727121	0.00765602	0.945564	0.547233
7984227	NM_182703	ANKDD1A	ankyrin repeat and death domain containing 1A	1.00482	0.953783	1.22573	0.0130502	1.33417	0.00255276
8106325	ENST00000344149	ANKDD1B	ankyrin repeat and death domain containing 1B	1.04571	0.648919	0.935163	0.337403	0.94889	0.499049
8008609	NM_153228	ANKFN1	ankyrin-repeat and fibronectin type III domain containing 1	1.09228	0.42302	1.10543	0.169056	1.01971	0.787012
8011599	NM_016376	ANKFY1	ankyrin repeat and FYVE domain containing 1	0.919973	0.291415	1.90562	9.57591e-06	1.8516	0.000118479
8111101	NM_054027	ANKH	ankylosis, progressive homolog (mouse)	0.833453	0.0561587	0.372878	2.00099e-06	0.324038	1.38681e-07
8108510	NM_020690	ANKHD1-EIF4EBP3	ANKHD1-EIF4EBP3 readthrough transcript	1.01002	0.88622	1.02536	0.679359	1.07531	0.278145
8134180	NM_019004	ANKIB1	ankyrin repeat and IBR domain containing 1	1.05037	0.577608	1.99511	5.61134e-06	2.00902	7.38107e-06
7943943	NM_178510	ANKK1	ankyrin repeat and kinase domain containing 1	1.05039	0.604562	1.17488	0.103586	1.18375	0.0706905
8026712	NM_152363	ANKLE1	ankyrin repeat and LEM domain containing 1	0.84065	0.162498	1.26362	0.017402	1.18929	0.0919761
7967794	NM_015114	ANKLE2	ankyrin repeat and LEM domain containing 2	0.917769	0.234474	1.14354	0.0961825	1.20079	0.0284215
8060103	NM_016552	ANKMY1	ankyrin repeat and MYND domain containing 1	1.07199	0.47636	1.02457	0.797516	0.977551	0.828221
8138370	NM_020319	ANKMY2	ankyrin repeat and MYND domain containing 2	0.73086	0.0286576	0.544585	0.000590139	0.516481	0.000142183
8112596	NM_023039	ANKRA2	ankyrin repeat, family A (RFXANK-like), 2	1.15773	0.285669	0.96871	0.792654	1.38465	0.0231188
7934979	NM_014391	ANKRD1	ankyrin repeat domain 1 (cardiac muscle)	1.13282	0.591905	19.5207	1.71505e-09	56.9304	1.64541e-10
7972828	NM_017664	ANKRD10	ankyrin repeat domain 10	1.35157	0.00955415	1.55037	0.000332599	1.97362	9.46903e-06
7997907	NM_013275	ANKRD11	ankyrin repeat domain 11	1.15452	0.110605	1.31466	0.0260793	1.31642	0.0198698
8003448	NM_013275	ANKRD11	ankyrin repeat domain 11	1.10028	0.21307	0.911748	0.231891	0.826038	0.0436969
8170322	NM_013275	ANKRD11	ankyrin repeat domain 11	1.15452	0.110605	1.31466	0.0260793	1.31642	0.0198698
8175585	NM_013275	ANKRD11	ankyrin repeat domain 11	1.13133	0.432266	0.999007	0.995771	1.01993	0.899215
8020068	NM_015208	ANKRD12	ankyrin repeat domain 12	0.990169	0.942895	1.59923	0.00143558	1.76345	0.000590929
7958600	NM_033121	ANKRD13A	ankyrin repeat domain 13A	0.707959	0.0212698	0.621681	0.000690187	0.549884	0.000143571
8006063	NM_152345	ANKRD13B	ankyrin repeat domain 13B	0.980523	0.854962	0.916758	0.297639	0.83998	0.0708978
7916928	NM_030816	ANKRD13C	ankyrin repeat domain 13C	1.15397	0.193538	0.701233	0.00238498	0.971839	0.69672
7941822	NM_207354	ANKRD13D	ankyrin repeat domain 13 family, member D	0.938295	0.416585	0.737119	0.00123765	0.634011	0.00127594
7931888	NM_019046	ANKRD16	ankyrin repeat domain 16	1.41206	0.00197531	1.10376	0.228279	1.1312	0.214293
8100902	NM_032217	ANKRD17	ankyrin repeat domain 17	1.14191	0.100567	0.842382	0.0239768	0.96487	0.613378
8161270	BC152434	ANKRD18A	ankyrin repeat domain 18A	0.608853	0.00674144	0.602127	0.00211688	0.501006	0.00192456
8154823	ENST00000290943	ANKRD18B	ankyrin repeat domain 18B	0.707172	0.0484809	0.524995	0.00426433	0.430142	0.000569348
8156360	NR_026868	ANKRD19	ankyrin repeat domain 19	0.974666	0.754231	0.917284	0.197945	0.779586	0.0205381
7929653	NM_020349	ANKRD2	ankyrin repeat domain 2 (stretch responsive muscle)	1.05034	0.671516	1.21766	0.0744239	1.16415	0.174672
8155574	NM_032250	ANKRD20A1	ankyrin repeat domain 20 family, member A1	0.746769	0.00539735	0.658424	0.00043036	0.643968	0.000320114
8155602	NM_001012421	ANKRD20A2	ankyrin repeat domain 20 family, member A2	0.727837	0.00340492	0.645	0.000570985	0.668837	0.000599252
8161388	NM_001012419	ANKRD20A3	ankyrin repeat domain 20 family, member A3	0.743798	0.00518982	0.652471	0.000369804	0.637142	0.00028832
8155397	NM_001012419	ANKRD20A3	ankyrin repeat domain 20 family, member A3	0.743798	0.00518982	0.652471	0.000369804	0.637142	0.00028832
8020343	BC127726	ANKRD20A5	ankyrin repeat domain 20 family, member A5	1.0225	0.85698	1.18842	0.115304	1.26938	0.045678
7919146	NR_003366	ANKRD20B	ankyrin repeat domain 20B	0.989042	0.913911	0.814146	0.0333531	0.874504	0.11179
7970381	NR_003366	ANKRD20B	ankyrin repeat domain 20B	0.757326	0.0183417	0.727154	0.00411342	0.669943	0.00156811
8020349	NR_003366	ANKRD20B	ankyrin repeat domain 20B	0.857529	0.278712	0.945452	0.770012	1.11413	0.564809
8053737	NR_003366	ANKRD20B	ankyrin repeat domain 20B	0.820539	0.0726976	0.697304	0.00473035	0.732972	0.00190713
8053744	NR_003366	ANKRD20B	ankyrin repeat domain 20B	0.887047	0.224025	0.852997	0.0397616	0.804888	0.0483723
8053741	NR_003366	ANKRD20B	ankyrin repeat domain 20B	0.72618	0.0748424	0.653784	0.0357329	0.689749	0.0409845
8067864	NR_003366	ANKRD20B	ankyrin repeat domain 20B	0.785482	0.192281	1.03017	0.66955	0.914142	0.712774
8155414	NR_003366	ANKRD20B	ankyrin repeat domain 20B	0.722186	0.0125718	0.655053	0.00253177	0.713018	0.00925245
8161384	NR_003366	ANKRD20B	ankyrin repeat domain 20B	0.722186	0.0125718	0.655053	0.00253177	0.713018	0.00925245
8161415	NR_003366	ANKRD20B	ankyrin repeat domain 20B	0.753615	0.0110714	0.5636	5.83933e-05	0.700752	0.00102268
8155591	NR_003366	ANKRD20B	ankyrin repeat domain 20B	0.767088	0.0368867	0.728217	0.0142048	0.719309	0.0141263
7934898	NM_144590	ANKRD22	ankyrin repeat domain 22	7.13098	1.08335e-07	10.8419	6.74527e-08	10.1931	2.60128e-08
8053984	NM_144994	ANKRD23	ankyrin repeat domain 23	1.09165	0.42526	0.79307	0.0553462	0.770258	0.0366781
8024768	NM_133475	ANKRD24	ankyrin repeat domain 24	1.13392	0.337565	1.04474	0.573039	0.984953	0.866819
7932637	NM_014915	ANKRD26	ankyrin repeat domain 26	0.889021	0.36698	0.726201	0.0248227	0.684932	0.00969126
8001113	NR_026556	ANKRD26P1	ankyrin repeat domain 26 pseudogene 1	1.04228	0.619595	0.990293	0.891033	1.0398	0.637595
8035905	NM_032139	ANKRD27	ankyrin repeat domain 27 (VPS9 domain)	1.11261	0.160516	0.729069	0.0011551	0.773029	0.00981054
8085628	NM_015199	ANKRD28	ankyrin repeat domain 28	1.24327	0.0476319	0.565127	0.00018426	0.779842	0.0271109
8022559	NM_173505	ANKRD29	ankyrin repeat domain 29	1.16053	0.0648941	0.94997	0.580575	0.951503	0.603532
7927033	NM_052997	ANKRD30A	ankyrin repeat domain 30A	0.9275	0.502433	0.895164	0.1475	0.895408	0.196193
8020357	NM_001145029	ANKRD30B	ankyrin repeat domain 30B	0.922666	0.427807	0.834	0.103326	0.938457	0.492962
8069499	NM_001145029	ANKRD30B	ankyrin repeat domain 30B	1.0081	0.933562	0.864855	0.109921	0.992836	0.946497
8112672	AK097510	ANKRD31	ankyrin repeat domain 31	0.961241	0.693876	0.881049	0.212415	0.985381	0.875737
8113124	NM_032290	ANKRD32	ankyrin repeat domain 32	0.979574	0.821261	0.963413	0.651451	1.14244	0.306971
8106931	NM_032290	ANKRD32	ankyrin repeat domain 32	0.375901	2.33052e-05	0.322387	1.87668e-06	0.312676	6.12306e-07
7955551	NM_001130015	ANKRD33	ankyrin repeat domain 33	1.03659	0.835223	1.18328	0.362196	0.969854	0.862849
8104499	ENST00000296657	ANKRD33B	ankyrin repeat domain 33B	0.92791	0.54845	1.13507	0.20809	1.01907	0.845327
7904737	NM_001039888	ANKRD34A	ankyrin repeat domain 34A	0.971754	0.844081	1.29714	0.0366223	1.16199	0.20107
8112896	NM_001004441	ANKRD34B	ankyrin repeat domain 34B	1.03165	0.725637	1.10661	0.219262	1.04537	0.541447
7985238	NM_001146341	ANKRD34C	ankyrin repeat domain 34C	0.978319	0.873576	1.20568	0.0321003	1.14261	0.105856
7904796	NM_144698	ANKRD35	ankyrin repeat domain 35	0.984755	0.8441	0.805813	0.0411713	0.756312	0.00411385
8043687	AK304740	ANKRD36	ankyrin repeat domain 36	0.413978	0.00425303	0.318213	4.0696e-06	0.248311	4.95002e-06
8054064	NM_025190	ANKRD36B	ankyrin repeat domain 36B	0.543217	0.00133016	0.327671	1.28959e-05	0.212603	1.14631e-06
8053801	NM_025190	ANKRD36B	ankyrin repeat domain 36B	0.634971	0.000536396	0.427048	3.46666e-06	0.350002	6.81464e-07
8054054	NM_025190	ANKRD36B	ankyrin repeat domain 36B	0.583379	0.000164949	0.287714	1.70907e-07	0.244798	2.12184e-07
8043697	NM_025190	ANKRD36B	ankyrin repeat domain 36B	0.589486	0.00213878	0.34742	8.71342e-07	0.274497	1.05087e-06
8053834	NM_025190	ANKRD36B	ankyrin repeat domain 36B	0.59542	0.0002757	0.325526	1.65027e-06	0.236569	1.25871e-06
7922121	NR_026844	ANKRD36BL1	ankyrin repeat domain 36B-like 1 (pseudogene)	1.18511	0.258015	1.74274	0.000720149	1.54032	0.00222985
8098604	NM_181726	ANKRD37	ankyrin repeat domain 37	1.02511	0.843667	1.24862	0.039005	1.24265	0.0484981
8053998	NM_016466	ANKRD39	ankyrin repeat domain 39	0.935522	0.380887	0.697367	0.000702896	0.687555	0.000690117
8016725	NM_052855	ANKRD40	ankyrin repeat domain 40	1.18956	0.0388162	0.840155	0.0406236	0.829117	0.0267323
7942858	NM_182603	ANKRD42	ankyrin repeat domain 42	1.15675	0.227622	0.63215	0.000679311	0.889874	0.15682
7942875	ENST00000393389	ANKRD42	ankyrin repeat domain 42	1.01902	0.792301	0.991735	0.914974	0.954998	0.480435
8107992	NM_175873	ANKRD43	ankyrin repeat domain 43	1.00465	0.962105	1.23765	0.00839541	1.24691	0.0078994
8057990	NM_153697	ANKRD44	ankyrin repeat domain 44	0.534814	4.35283e-05	0.417942	8.41615e-07	0.342931	5.88426e-07
7922382	NM_198493	ANKRD45	ankyrin repeat domain 45	0.800234	0.0599355	3.0128	7.01647e-06	3.21389	4.33481e-06
8152053	NM_198401	ANKRD46	ankyrin repeat domain 46	1.2787	0.0493663	0.592686	0.00243816	0.64945	0.0016499
7943231	NM_017704	ANKRD49	ankyrin repeat domain 49	0.923043	0.47145	0.868343	0.2923	0.992418	0.931148
8060949	NM_022096	ANKRD5	ankyrin repeat domain 5	0.946703	0.684491	0.673674	0.00580845	0.778673	0.0313487
8102720	NM_020337	ANKRD50	ankyrin repeat domain 50	1.01469	0.890779	0.703643	0.000358969	1.06336	0.471552
7964033	NM_173595	ANKRD52	ankyrin repeat domain 52	1.01304	0.868925	1.00203	0.978007	0.944972	0.421109
8042558	NM_024933	ANKRD53	ankyrin repeat domain 53	1.15537	0.301048	1.25063	0.0823645	1.08439	0.415527
8075971	NM_138797	ANKRD54	ankyrin repeat domain 54	0.875296	0.138699	0.732945	0.00532594	0.763542	0.00964568
8112159	NM_024669	ANKRD55	ankyrin repeat domain 55	1.02596	0.747596	0.917714	0.216554	0.717833	0.00226032
8101207	BC137241	ANKRD56	ankyrin repeat domain 56	0.883517	0.183174	1.14544	0.0636828	1.07851	0.461234
8044301	NM_023016	ANKRD57	ankyrin repeat domain 57	1.24802	0.0486545	0.883609	0.151694	0.973224	0.788921
8169657	NM_001105576	ANKRD58	ankyrin repeat domain 58	1.05462	0.628496	1.15177	0.172173	1.04369	0.651412
8121095	NM_014942	ANKRD6	ankyrin repeat domain 6	1.25851	0.0674922	0.5097	1.27432e-05	0.514542	4.1254e-05
8067242	ENST00000457363	ANKRD60	ankyrin repeat domain 60	0.982841	0.884376	1.1054	0.224065	0.923534	0.353764
8020197	ENST00000314074	ANKRD62	ankyrin repeat domain 62	1.0113	0.881095	0.961401	0.605145	0.940459	0.470642
8074201	ENST00000418274	ANKRD62	ankyrin repeat domain 62	0.83701	0.253856	0.823241	0.222599	0.779532	0.116024
8135697	NM_019644	ANKRD7	ankyrin repeat domain 7	1.11648	0.18155	0.985773	0.863147	0.993832	0.931726
7981377	NM_152326	ANKRD9	ankyrin repeat domain 9	0.998437	0.991039	1.02425	0.722151	0.878506	0.186648
8118863	NM_015245	ANKS1A	ankyrin repeat and sterile alpha motif domain containing 1A	0.93802	0.381703	1.39153	0.000752269	1.07088	0.308949
7965686	NM_152788	ANKS1B	ankyrin repeat and sterile alpha motif domain containing 1B	0.917642	0.367353	0.952757	0.570541	0.963763	0.767406
7999177	NM_133450	ANKS3	ankyrin repeat and sterile alpha motif domain containing 3	1.1325	0.327391	1.07034	0.434761	0.909221	0.281983
7993815	NM_145865	ANKS4B	ankyrin repeat and sterile alpha motif domain containing 4B	0.863966	0.261163	0.970108	0.7885	0.960111	0.76891
8162803	NM_173551	ANKS6	ankyrin repeat and sterile alpha motif domain containing 6	0.923002	0.440446	0.519656	1.52856e-05	0.544954	6.29696e-05
8048489	NM_018089	ANKZF1	ankyrin repeat and zinc finger domain containing 1	1.36374	0.00343517	0.699355	0.000777909	0.689134	0.00275461
8132318	NM_018685	ANLN	anillin, actin binding protein	0.367421	3.05242e-05	0.354951	1.22425e-06	0.274952	2.49659e-06
7942135	NM_018043	ANO1	anoctamin 1, calcium activated chloride channel	1.05708	0.500928	1.08723	0.23277	1.07426	0.307928
8086467	NM_018075	ANO10	anoctamin 10	0.651885	0.000875719	0.474776	1.72836e-05	0.509667	8.18424e-06
7960438	NM_020373	ANO2	anoctamin 2	0.969052	0.823388	0.966256	0.71894	0.975752	0.80436
7939024	NM_031418	ANO3	anoctamin 3	0.928193	0.447264	1.14403	0.0937947	1.21005	0.073121
7957861	NM_178826	ANO4	anoctamin 4	0.949849	0.702283	0.902194	0.392078	0.943597	0.62522
7938951	NM_213599	ANO5	anoctamin 5	1.58082	0.0153163	2.72118	8.96328e-07	2.97662	2.36919e-06
7954997	NM_001025356	ANO6	anoctamin 6	0.703908	0.00345579	1.1878	0.0346181	1.14698	0.0741475
8049799	NM_001001891	ANO7	anoctamin 7	1.02165	0.89655	1.04367	0.599064	0.884516	0.204738
8035278	NM_020959	ANO8	anoctamin 8	0.94616	0.577496	1.50795	0.00104996	1.30586	0.0202931
7945394	NM_001012302	ANO9	anoctamin 9	1.15007	0.342724	1.44016	0.0147896	1.23992	0.0804611
7990020	NM_006305	ANP32A	acidic (leucine-rich) nuclear phosphoprotein 32 family, member A	1.0695	0.463251	0.635497	0.000607462	0.72182	0.00988131
7982531	NM_006305	ANP32A	acidic (leucine-rich) nuclear phosphoprotein 32 family, member A	1.10801	0.272039	0.70226	0.00231534	0.749765	0.00781588
8156750	NM_006401	ANP32B	acidic (leucine-rich) nuclear phosphoprotein 32 family, member B	0.767148	0.0202853	0.492739	3.58343e-05	0.545268	0.00125161
8103518	NM_012403	ANP32C	acidic (leucine-rich) nuclear phosphoprotein 32 family, member C	1.04	0.739755	0.962964	0.665411	1.089	0.391002
7955117	NM_012404	ANP32D	acidic (leucine-rich) nuclear phosphoprotein 32 family, member D	1.084	0.398199	0.988658	0.895587	1.08308	0.330873
7919715	NM_030920	ANP32E	acidic (leucine-rich) nuclear phosphoprotein 32 family, member E	0.938308	0.47158	0.714	0.00386007	0.994925	0.963651
7991335	NM_001150	ANPEP	alanyl (membrane) aminopeptidase	0.608586	0.000129555	1.33079	0.00382965	0.996506	0.960925
8042439	NM_032208	ANTXR1	anthrax toxin receptor 1	0.902903	0.266829	0.500185	1.67117e-05	0.319504	6.90802e-07
8101260	NM_058172	ANTXR2	anthrax toxin receptor 2	1.20072	0.0529405	1.6225	0.000133033	1.61408	0.000171272
7927294	NR_003601	ANTXRL	anthrax toxin receptor-like	0.933223	0.599453	0.768361	0.0680985	0.732615	0.0358453
7933237	NM_174890	ANUBL1	AN1, ubiquitin-like, homolog (Xenopus laevis)	2.20347	9.2034e-05	1.39015	0.00283655	2.04742	1.11634e-05
8155849	NM_000700	ANXA1	annexin A1	0.912249	0.324147	0.584178	0.000495392	0.739846	0.004461
8098246	NM_007193	ANXA10	annexin A10	1.01639	0.895642	0.846297	0.0874297	0.911023	0.320881
7934733	NM_145869	ANXA11	annexin A11	0.862664	0.0616504	1.21058	0.0391275	1.02565	0.712781
8152719	NM_001003954	ANXA13	annexin A13	0.939547	0.55286	0.888693	0.107791	0.977002	0.734095
7989335	NM_001002858	ANXA2	annexin A2	0.953426	0.585471	0.878536	0.0990602	0.818214	0.0190798
8103240	NR_001562	ANXA2P1	annexin A2 pseudogene 1	1.02684	0.73374	1.01711	0.87605	0.993421	0.943074
8154836	NR_003573	ANXA2P2	annexin A2 pseudogene 2	0.948406	0.567944	0.870993	0.10706	0.785293	0.00931047
7927801	NR_001446	ANXA2P3	annexin A2 pseudogene 3	0.783472	0.0464979	1.09493	0.168191	1.24632	0.00961632
8095986	NM_005139	ANXA3	annexin A3	0.684179	0.00460709	0.832608	0.0520224	0.813351	0.0188992
8042468	NM_001153	ANXA4	annexin A4	0.736156	0.00690783	1.39235	0.00187787	1.0867	0.295054
8102619	NM_001154	ANXA5	annexin A5	0.885293	0.138062	1.09347	0.165315	1.0654	0.368831
8115234	NM_001155	ANXA6	annexin A6	0.445134	6.41638e-06	0.735056	0.00214773	0.385081	8.41552e-07
7934367	NM_004034	ANXA7	annexin A7	0.986561	0.896698	1.45318	0.000292699	1.48702	0.000788504
7927367	NM_001040084	ANXA8	annexin A8	0.685781	0.00326342	0.75107	0.00403773	0.630762	0.000181872
7933312	NM_001098845	ANXA8L1	annexin A8-like 1	0.603394	0.00215943	0.586086	0.000767063	0.483654	0.00018317
7927307	NM_001630	ANXA8L2	annexin A8-like 2	0.737736	0.0116475	0.740725	0.00218719	0.64039	0.000174617
7905283	NM_003568	ANXA9	annexin A9	0.980242	0.823717	1.06645	0.536738	1.0596	0.484947
8139033	NM_001637	AOAH	acyloxyacyl hydrolase (neutrophil)	1.77935	0.000221935	0.777584	0.0180861	1.07662	0.331594
8007414	NM_009590	AOC2	amine oxidase, copper containing 2 (retina-specific)	1.05673	0.682909	0.884491	0.331167	1.0911	0.421285
8007420	NM_003734	AOC3	amine oxidase, copper containing 3 (vascular adhesion protein 1)	1.265	0.0803805	1.09603	0.255116	1.13508	0.30885
8007427	NM_003734	AOC3	amine oxidase, copper containing 3 (vascular adhesion protein 1)	1.0444	0.70499	1.02326	0.828201	0.937493	0.635645
8117081	NM_153042	AOF1	amine oxidase (flavin containing) domain 1	1.0513	0.486299	0.756431	0.00236484	0.900399	0.229083
8047300	NM_001159	AOX1	aldehyde oxidase 1	1.08551	0.353024	0.995675	0.946616	1.0402	0.651337
8075217	NM_001127	AP1B1	adaptor-related protein complex 1, beta 1 subunit	0.862138	0.0701893	0.941	0.354644	0.808072	0.0263421
8002592	NM_001030007	AP1G1	adaptor-related protein complex 1, gamma 1 subunit	0.996437	0.968124	0.825525	0.0186849	0.936577	0.333715
7978066	NM_003917	AP1G2	adaptor-related protein complex 1, gamma 2 subunit	0.872606	0.154917	0.59141	0.00169224	0.535994	0.000111809
8026548	NM_001130524	AP1M1	adaptor-related protein complex 1, mu 1 subunit	0.882118	0.123718	0.852239	0.0291383	0.816705	0.0163117
8034084	NM_005498	AP1M2	adaptor-related protein complex 1, mu 2 subunit	0.961243	0.719391	1.14792	0.176204	1.03781	0.608393
8135080	NM_001283	AP1S1	adaptor-related protein complex 1, sigma 1 subunit	1.09046	0.379356	0.75709	0.00575966	0.797705	0.0131995
8017210	NM_003916	AP1S2	adaptor-related protein complex 1, sigma 2 subunit	1.06158	0.481254	0.791596	0.0168482	1.04526	0.639444
8171481	NM_003916	AP1S2	adaptor-related protein complex 1, sigma 2 subunit	1.11547	0.304254	0.930516	0.409612	1.23084	0.0472465
8059350	NM_001039569	AP1S3	adaptor-related protein complex 1, sigma 3 subunit	0.906903	0.274489	0.522501	0.00300277	0.546413	6.33363e-05
8030470	NM_014203	AP2A1	adaptor-related protein complex 2, alpha 1 subunit	0.734883	0.00584255	0.6191	8.38948e-05	0.570537	4.07449e-05
7937533	NM_012305	AP2A2	adaptor-related protein complex 2, alpha 2 subunit	0.896874	0.154099	0.942353	0.363977	0.806994	0.021975
8006542	NM_001030006	AP2B1	adaptor-related protein complex 2, beta 1 subunit	1.06869	0.411257	0.789625	0.00652485	0.853019	0.043789
8084345	NM_004068	AP2M1	adaptor-related protein complex 2, mu 1 subunit	1.14135	0.0821552	0.712423	0.000472133	0.679009	0.000415869
8037847	NM_004069	AP2S1	adaptor-related protein complex 2, sigma 1 subunit	1.07106	0.427676	0.62971	0.000442936	0.706604	0.00247602
8112772	NM_003664	AP3B1	adaptor-related protein complex 3, beta 1 subunit	0.916305	0.331027	0.746067	0.00598125	0.879995	0.0876701
7990987	NM_004644	AP3B2	adaptor-related protein complex 3, beta 2 subunit	0.903671	0.293709	0.93341	0.380352	0.849051	0.0752847
8032418	NM_003938	AP3D1	adaptor-related protein complex 3, delta 1 subunit	1.0662	0.388865	1.00736	0.91668	0.942943	0.413784
7934513	NM_207012	AP3M1	adaptor-related protein complex 3, mu 1 subunit	0.936638	0.422743	0.704096	0.000746363	0.726902	0.00164938
8146159	NM_001134296	AP3M2	adaptor-related protein complex 3, mu 2 subunit	0.738273	0.0183151	0.293127	1.4994e-06	0.337646	2.28537e-06
8107421	NM_001284	AP3S1	adaptor-related protein complex 3, sigma 1 subunit	1.19719	0.0924918	1.15982	0.143639	1.25769	0.0472036
7991357	NR_023361	AP3S2	adaptor-related protein complex 3, sigma 2 subunit	0.819936	0.0543898	0.780998	0.0188291	0.772412	0.00931106
7918703	NM_006594	AP4B1	adaptor-related protein complex 4, beta 1 subunit	0.781469	0.0159681	0.457201	1.15422e-05	0.568538	5.71238e-05
7983679	NM_007347	AP4E1	adaptor-related protein complex 4, epsilon 1 subunit	0.870183	0.139649	1.09817	0.300115	1.18776	0.0492877
8134712	NM_004722	AP4M1	adaptor-related protein complex 4, mu 1 subunit	0.85763	0.0557233	0.644383	0.000122531	0.622423	0.0016307
7973813	NM_007077	AP4S1	adaptor-related protein complex 4, sigma 1 subunit	1.06551	0.759235	1.19919	0.284039	1.01445	0.929185
7957759	NM_181861	APAF1	apoptotic peptidase activating factor 1	0.770733	0.0103454	0.320358	4.10007e-07	0.342274	2.76066e-07
8161618	NM_001163	APBA1	amyloid beta (A4) precursor protein-binding, family A, member 1	1.24392	0.0134225	0.962795	0.575266	0.956157	0.645263
7982187	NM_005503	APBA2	amyloid beta (A4) precursor protein-binding, family A, member 2	1.00432	0.964459	0.99279	0.923838	1.26639	0.0166977
8032670	NM_004886	APBA3	amyloid beta (A4) precursor protein-binding, family A, member 3	0.976063	0.790493	1.3897	0.00756358	1.27145	0.0128503
7946149	NM_001164	APBB1	amyloid beta (A4) precursor protein-binding, family B, member 1 (Fe65)	1.20584	0.141975	0.732774	0.0148747	0.769377	0.0127291
7926786	NM_019043	APBB1IP	amyloid beta (A4) precursor protein-binding, family B, member 1 interacting protein	1.67737	0.000105273	0.436417	4.51536e-06	0.620185	0.000345044
8099982	NM_173075	APBB2	amyloid beta (A4) precursor protein-binding, family B, member 2	1.18046	0.184109	1.2829	0.0280279	1.1368	0.194935
8114593	NM_133174	APBB3	amyloid beta (A4) precursor protein-binding, family B, member 3	5.05782	1.81715e-07	0.761281	0.00710162	1.53726	0.00236088
8107330	NM_001127511	APC	adenomatous polyposis coli	0.943702	0.61256	1.21522	0.031913	1.22645	0.0225929
8024306	NM_005883	APC2	adenomatosis polyposis coli 2	1.07722	0.565541	1.34055	0.0317781	1.03244	0.746138
8020141	NM_153000	APCDD1	adenomatosis polyposis coli down-regulated 1	0.869963	0.355598	1.06797	0.506951	0.958092	0.645478
8067270	NM_153360	APCDD1L	adenomatosis polyposis coli down-regulated 1-like	0.993102	0.960037	1.22661	0.0557924	0.991444	0.91434
7906458	NM_001639	APCS	amyloid P component, serum	0.987286	0.919943	0.889827	0.171402	1.0745	0.316408
8079772	NM_001640	APEH	N-acylaminoacyl-peptide hydrolase	0.914235	0.223715	0.547122	1.61592e-05	0.495119	1.86777e-05
7973056	NM_001641	APEX1	APEX nuclease (multifunctional DNA repair enzyme) 1	1.06247	0.418085	0.554412	3.66715e-05	0.600639	6.93783e-05
8167854	NM_014481	APEX2	APEX nuclease (apurinic	0.700421	0.00272225	0.732557	0.00441689	0.657794	0.000514956
7919729	NM_016022	APH1A	anterior pharynx defective 1 homolog A (C. elegans)	0.90745	0.246725	1.05749	0.462065	0.944263	0.444132
7984124	NM_031301	APH1B	anterior pharynx defective 1 homolog B (C. elegans)	1.13461	0.183922	0.40922	4.13877e-05	0.605892	0.0038687
7939424	NR_024625	API5	apoptosis inhibitor 5	0.833211	0.0949287	0.672385	0.00251501	0.772312	0.0160931
7947490	NM_015957	APIP	APAF1 interacting protein	1.10715	0.301408	0.79382	0.0150878	0.98957	0.891809
7897632	NM_198544	APITD1	apoptosis-inducing, TAF9-like domain 1	0.905948	0.281355	0.807656	0.0288717	0.837389	0.0584843
8042402	NM_173545	APLF	aprataxin and PNKP like factor	1.10416	0.31361	1.48034	0.00607661	1.52271	0.00212997
8175016	NM_017413	APLN	apelin	1.03185	0.739517	1.1128	0.312037	0.966039	0.715017
7948167	NM_005161	APLNR	apelin receptor	0.990487	0.926775	1.20487	0.0421923	0.875124	0.209505
8028084	NM_001024807	APLP1	amyloid beta (A4) precursor-like protein 1	0.84453	0.135665	0.920743	0.35306	0.908698	0.443592
7945182	NM_001642	APLP2	amyloid beta (A4) precursor-like protein 2	1.0864	0.263713	0.575432	2.59175e-05	0.62692	7.14799e-05
7951865	NM_000039	APOA1	apolipoprotein A-I	1.01825	0.876916	1.27921	0.0298619	1.14055	0.140546
8077185	NM_000039	APOA1	apolipoprotein A-I	1.0251	0.845316	1.29101	0.0194408	1.16446	0.101544
7906185	NM_144772	APOA1BP	apolipoprotein A-I binding protein	1.00273	0.97417	0.471111	1.35136e-05	0.403204	1.34506e-06
7921834	NM_001643	APOA2	apolipoprotein A-II	0.822076	0.289242	1.02992	0.721348	0.96976	0.726247
7951859	NM_000482	APOA4	apolipoprotein A-IV	0.940583	0.54273	1.10995	0.195018	1.13366	0.207121
8077192	NM_000482	APOA4	apolipoprotein A-IV	0.971112	0.823075	1.15735	0.100381	1.14913	0.189896
7951853	NM_052968	APOA5	apolipoprotein A-V	1.00526	0.961647	1.25459	0.0252674	1.20574	0.0496727
8050619	NM_000384	APOB	apolipoprotein B (including Ag(x) antigen)	1.0433	0.64485	1.06972	0.352332	1.05745	0.503282
7994353	NM_018690	APOB48R	apolipoprotein B48 receptor	0.974405	0.757661	0.859826	0.149572	0.814611	0.0545158
7960821	NM_001644	APOBEC1	apolipoprotein B mRNA editing enzyme, catalytic polypeptide 1	1.11531	0.325579	0.888479	0.111162	0.911524	0.236237
8119403	NM_006789	APOBEC2	apolipoprotein B mRNA editing enzyme, catalytic polypeptide-like 2	0.90969	0.501544	1.21461	0.0645158	0.978947	0.804748
8073056	NM_145699	APOBEC3A	apolipoprotein B mRNA editing enzyme, catalytic polypeptide-like 3A	0.817171	0.0629084	8.2961	9.26408e-09	9.04186	3.1624e-09
8073062	NM_004900	APOBEC3B	apolipoprotein B mRNA editing enzyme, catalytic polypeptide-like 3B	0.258126	5.09165e-07	1.73454	0.000118726	1.16556	0.0873113
8073068	NM_014508	APOBEC3C	apolipoprotein B mRNA editing enzyme, catalytic polypeptide-like 3C	0.622998	0.000331045	1.15896	0.0546597	0.793339	0.0092163
8073072	NM_152426	APOBEC3D	apolipoprotein B mRNA editing enzyme, catalytic polypeptide-like 3D	0.925294	0.29949	1.38721	0.00250216	1.17406	0.0616983
8073081	NM_145298	APOBEC3F	apolipoprotein B mRNA editing enzyme, catalytic polypeptide-like 3F	0.781619	0.0407498	3.70112	1.07606e-07	3.19518	3.2857e-07
8073088	NM_021822	APOBEC3G	apolipoprotein B mRNA editing enzyme, catalytic polypeptide-like 3G	0.780812	0.0374053	5.47134	1.045e-07	4.66589	1.83382e-07
8073096	NM_181773	APOBEC3H	apolipoprotein B mRNA editing enzyme, catalytic polypeptide-like 3H	0.918172	0.557929	2.51504	1.82416e-05	2.08465	0.000120672
7922804	NM_203454	APOBEC4	apolipoprotein B mRNA editing enzyme, catalytic polypeptide-like 4 (putative)	0.87344	0.194283	0.939221	0.50798	1.04465	0.616849
8029536	NM_001645	APOC1	apolipoprotein C-I	0.983902	0.897873	2.0954	9.35158e-06	2.30331	7.81315e-06
8029551	NM_000483	APOC2	apolipoprotein C-II	1.28849	0.00787328	1.04607	0.507097	1.18696	0.0340228
8077204	NM_000040	APOC3	apolipoprotein C-III	0.968694	0.769894	0.946939	0.569744	0.935725	0.431837
7944035	NM_000040	APOC3	apolipoprotein C-III	0.975915	0.811281	0.953391	0.568994	0.927162	0.383914
8029541	NM_001646	APOC4	apolipoprotein C-IV	0.964025	0.653749	0.981296	0.788537	1.00531	0.940045
8029547	NM_001646	APOC4	apolipoprotein C-IV	1.20399	0.0539911	1.04066	0.58747	1.18014	0.069135
8092970	NM_001647	APOD	apolipoprotein D	0.885915	0.306912	0.95817	0.677446	0.832645	0.0940282
8029530	NM_000041	APOE	apolipoprotein E	0.987649	0.871472	1.3066	0.00467636	1.22973	0.0284671
7964142	NM_001638	APOF	apolipoprotein F	1.01167	0.911507	1.26072	0.0748428	1.17103	0.174936
8017766	NM_000042	APOH	apolipoprotein H (beta-2-glycoprotein I)	1.10166	0.28106	0.97838	0.795948	1.0298	0.715877
8072735	NM_145343	APOL1	apolipoprotein L, 1	0.97536	0.799874	5.21934	3.80375e-08	4.26023	1.63598e-07
8075720	NM_030882	APOL2	apolipoprotein L, 2	1.32901	0.00772192	2.38852	3.03742e-06	2.08998	4.49444e-05
8075695	NR_027833	APOL3	apolipoprotein L, 3	1.15707	0.276558	2.73523	2.17097e-05	2.33053	0.000100711
8075709	NM_030643	APOL4	apolipoprotein L, 4	1.08704	0.388296	1.38365	0.009002	1.22968	0.0399566
8072721	NM_030642	APOL5	apolipoprotein L, 5	1.13215	0.457752	1.16237	0.129917	1.1121	0.307125
8072710	NM_030641	APOL6	apolipoprotein L, 6	0.832101	0.0467215	4.08842	3.84342e-08	3.51505	1.41908e-07
7954055	NM_001130415	APOLD1	apolipoprotein L domain containing 1	0.977352	0.742932	0.843025	0.0235761	0.769491	0.00415844
8118209	NM_019101	APOM	apolipoprotein M	0.891986	0.24239	0.972866	0.710939	0.967249	0.749857
8178043	NM_019101	APOM	apolipoprotein M	0.891986	0.24239	0.972866	0.710939	0.967249	0.749857
8179291	NM_019101	APOM	apolipoprotein M	0.891986	0.24239	0.972866	0.710939	0.967249	0.749857
8171823	NM_024122	APOO	apolipoprotein O	2.28274	0.000342465	1.51429	0.0027161	4.07083	4.13365e-07
8168580	NM_198450	APOOL	apolipoprotein O-like	1.16672	0.134188	0.784473	0.0525686	1.14772	0.0916984
8069644	NM_000484	APP	amyloid beta (A4) precursor protein	1.07263	0.352419	1.00054	0.992917	1.10561	0.159241
8017235	NM_006380	APPBP2	amyloid beta precursor protein (cytoplasmic tail) binding protein 2	1.04384	0.629287	0.996614	0.964536	1.17696	0.0448806
8080645	NM_012096	APPL1	adaptor protein, phosphotyrosine interaction, PH domain and leucine zipper containing 1	0.832345	0.0412307	1.11594	0.129882	1.03319	0.639389
7966003	NM_018171	APPL2	adaptor protein, phosphotyrosine interaction, PH domain and leucine zipper containing 2	1.02199	0.782968	0.605117	0.000120042	0.543463	1.18867e-05
8003401	NM_000485	APRT	adenine phosphoribosyltransferase	1.07819	0.35046	0.694877	0.00139306	0.695708	0.00295953
8160602	NM_175069	APTX	aprataxin	0.878741	0.191547	0.862875	0.0401033	0.874512	0.0721911
8132118	NM_198098	AQP1	aquaporin 1 (Colton blood group)	0.990327	0.916737	1.18569	0.0238763	0.825168	0.033129
7905746	NM_080429	AQP10	aquaporin 10	0.937077	0.553305	0.750923	0.0224618	0.769585	0.122146
7942774	NM_173039	AQP11	aquaporin 11	1.15105	0.125866	1.12379	0.123354	1.09717	0.292438
8060126	NM_198998	AQP12A	aquaporin 12A	0.972226	0.820099	0.983091	0.805783	0.901638	0.334793
8049729	NM_198998	AQP12A	aquaporin 12A	0.983184	0.8906	0.957041	0.542358	0.911366	0.297299
7955290	NM_000486	AQP2	aquaporin 2 (collecting duct)	0.878138	0.521579	0.906048	0.48929	0.878723	0.33098
8160670	NM_004925	AQP3	aquaporin 3 (Gill blood group)	0.843332	0.166108	1.14474	0.227734	0.957577	0.68626
8022655	NM_001650	AQP4	aquaporin 4	0.969026	0.780821	1.00356	0.97363	0.904854	0.362602
7955297	NM_001651	AQP5	aquaporin 5	1.05996	0.586515	1.17697	0.0422025	1.05788	0.67227
7955305	NM_001652	AQP6	aquaporin 6, kidney specific	0.920203	0.608954	1.25901	0.019086	1.09685	0.225945
8161563	ENST00000377425	AQP7	aquaporin 7	0.964275	0.617401	0.890146	0.238646	0.853715	0.034918
8160663	NM_001170	AQP7	aquaporin 7	0.957535	0.786195	0.890006	0.298809	0.807395	0.104007
8161558	NR_002817	AQP7P1	aquaporin 7 pseudogene 1	1.20155	0.230888	1.20733	0.20139	0.999559	0.997512
8155442	NR_002817	AQP7P1	aquaporin 7 pseudogene 1	1.05824	0.541151	1.11626	0.126456	1.0429	0.543409
8161488	NR_002817	AQP7P1	aquaporin 7 pseudogene 1	1.07119	0.457355	1.14386	0.0684329	1.04987	0.489657
8155554	NR_002817	AQP7P1	aquaporin 7 pseudogene 1	1.04797	0.591779	1.10077	0.185387	0.996549	0.96157
7994252	NM_001169	AQP8	aquaporin 8	0.944112	0.557251	1.06725	0.461895	1.07727	0.423008
7983910	NM_020980	AQP9	aquaporin 9	6.03111	1.44911e-07	1.27298	0.0364672	3.01062	1.7666e-05
7987325	NM_014691	AQR	aquarius homolog (mouse)	0.90981	0.350337	0.674898	0.000538215	0.738405	0.00325812
8167998	NM_000044	AR	androgen receptor	0.877982	0.0935724	0.731395	0.000985002	0.555662	1.76359e-05
8167165	NM_001654	ARAF	v-raf murine sarcoma 3611 viral oncogene homolog	0.956772	0.525829	1.0192	0.762575	0.887283	0.0928464
8133021	BC033982	ARAF2P	v-raf murine sarcoma 3611 viral oncogene homolog 2, pseudogene	1.04223	0.663877	1.04199	0.612055	1.37265	0.00188208
8139804	BC033982	ARAF2P	v-raf murine sarcoma 3611 viral oncogene homolog 2, pseudogene	1.04223	0.663877	1.04199	0.612055	1.37265	0.00188208
7950197	NM_015242	ARAP1	ArfGAP with RhoGAP domain, ankyrin repeat and PH domain 1	1.29402	0.00817704	1.59645	0.000175787	1.64525	0.000566726
8099760	NM_015230	ARAP2	ArfGAP with RhoGAP domain, ankyrin repeat and PH domain 2	0.80521	0.0904847	0.820097	0.0337279	0.902509	0.177033
8114733	NM_022481	ARAP3	ArfGAP with RhoGAP domain, ankyrin repeat and PH domain 3	1.62347	0.000371524	0.541847	2.58676e-05	0.616146	0.000166056
8153322	NM_015193	ARC	activity-regulated cytoskeleton-associated protein	1.00654	0.972185	1.07649	0.347131	0.930303	0.40529
7944285	NM_001655	ARCN1	archain 1	1.06311	0.439034	1.14617	0.067248	1.16453	0.0573319
8175924	NM_003491	ARD1A	ARD1 homolog A, N-acetyltransferase (S. cerevisiae)	1.07093	0.459904	0.589466	3.17764e-05	0.564774	0.000186315
8101253	NM_032693	ARD1B	ARD1 homolog B (S. cerevisiae)	1.2316	0.104399	1.15464	0.192106	0.979601	0.842994
8095744	NM_001657	AREG	amphiregulin	2.79209	0.000178806	1.07255	0.610381	2.38731	0.000170035
8095736	NM_001657	AREG	amphiregulin	2.10796	0.000169163	1.09688	0.324362	2.02119	8.81322e-05
7910229	NM_001024226	ARF1	ADP-ribosylation factor 1	1.03903	0.601619	0.99585	0.949122	1.02474	0.718108
7962904	NM_001659	ARF3	ADP-ribosylation factor 3	0.832522	0.02853	0.841966	0.0201233	0.767437	0.00353752
8088339	NM_001660	ARF4	ADP-ribosylation factor 4	1.10451	0.218436	1.15512	0.0478431	1.4275	0.00114086
8135856	NM_001662	ARF5	ADP-ribosylation factor 5	1.01791	0.848314	0.640541	0.000722002	0.604456	0.000304405
7974249	NM_001663	ARF6	ADP-ribosylation factor 6	0.821573	0.0293947	0.830706	0.0229411	0.620955	0.000224034
8064042	NM_175609	ARFGAP1	ADP-ribosylation factor GTPase activating protein 1	1.05128	0.551848	1.14831	0.146999	0.990773	0.909659
7947784	NM_032389	ARFGAP2	ADP-ribosylation factor GTPase activating protein 2	0.857394	0.123994	0.65521	0.000876717	0.681537	0.00268376
8076515	NM_014570	ARFGAP3	ADP-ribosylation factor GTPase activating protein 3	0.825082	0.103008	1.73323	4.5431e-05	2.43884	2.29404e-06
8151149	NM_006421	ARFGEF1	ADP-ribosylation factor guanine nucleotide-exchange factor 1(brefeldin A-inhibited)	1.06313	0.453283	0.719756	0.00142463	0.859586	0.0574829
8063242	NM_006420	ARFGEF2	ADP-ribosylation factor guanine nucleotide-exchange factor 2 (brefeldin A-inhibited)	1.27114	0.0238756	0.847771	0.0247356	0.977189	0.73931
8097813	NM_001025595	ARFIP1	ADP-ribosylation factor interacting protein 1	0.968016	0.651046	0.686969	0.000409489	0.800842	0.0144769
7946201	NM_012402	ARFIP2	ADP-ribosylation factor interacting protein 2	1.0931	0.245014	0.796342	0.0145946	0.913633	0.222382
8067727	NM_003224	ARFRP1	ADP-ribosylation factor related protein 1	1.09574	0.28536	1.0943	0.289875	1.02686	0.702277
8122058	NM_000045	ARG1	arginase, liver	1.08978	0.252769	1.21563	0.0354085	1.09117	0.267327
7975268	NM_001172	ARG2	arginase, type II	0.733506	0.00471953	0.746406	0.00315257	0.661407	0.00179728
8081989	NM_001012659	ARGFX	arginine-fifty homeobox	1.21855	0.24808	1.09582	0.23648	1.11331	0.219256
7972723	NM_018011	ARGLU1	arginine and glutamate rich 1	0.911278	0.287907	0.665163	0.000536441	0.809322	0.0205419
7947681	NM_004308	ARHGAP1	Rho GTPase activating protein 1	0.868772	0.139007	0.54845	1.50787e-05	0.518362	3.8526e-05
8103092	NM_024605	ARHGAP10	Rho GTPase activating protein 10	1.0208	0.871903	1.19035	0.234196	1.24854	0.135592
8097717	NM_024605	ARHGAP10	Rho GTPase activating protein 10	1.01549	0.855115	1.42575	0.000798667	1.46356	0.000480574
7982358	NM_014783	ARHGAP11A	Rho GTPase activating protein 11A	0.492504	3.55226e-05	0.356804	3.70696e-06	0.312627	7.42847e-07
7982287	NM_001039841	ARHGAP11B	Rho GTPase activating protein 11B	0.675016	0.012959	0.800654	0.136113	0.626701	0.00599884
7932885	NM_018287	ARHGAP12	Rho GTPase activating protein 12	1.47582	0.0089018	0.955157	0.530504	0.97881	0.795486
8045563	NM_018460	ARHGAP15	Rho GTPase activating protein 15	0.941291	0.577841	1.13735	0.0663991	0.988304	0.916075
8000375	NM_001006634	ARHGAP17	Rho GTPase activating protein 17	0.882768	0.185122	1.56034	0.000122956	1.11099	0.252509
8129458	NM_033515	ARHGAP18	Rho GTPase activating protein 18	1.16329	0.0742557	0.706178	0.000788339	0.716464	0.00466
7935403	NM_032900	ARHGAP19	Rho GTPase activating protein 19	0.866037	0.211661	0.440842	3.09754e-05	0.528566	9.25709e-05
7951565	NM_020809	ARHGAP20	Rho GTPase activating protein 20	0.726417	0.00178318	0.83247	0.030557	0.617587	0.000221184
7932554	NM_020824	ARHGAP21	Rho GTPase activating protein 21	0.662502	0.00787018	1.52952	0.000768459	1.59265	0.000564128
7933469	NM_021226	ARHGAP22	Rho GTPase activating protein 22	1.16654	0.18635	1.26872	0.0463985	1.50409	0.00436868
8006779	NM_020876	ARHGAP23	Rho GTPase activating protein 23	1.01726	0.9067	2.17511	0.000234282	1.46846	0.0293131
8006786	NM_020876	ARHGAP23	Rho GTPase activating protein 23	1.07857	0.719496	1.22049	0.324314	0.989641	0.953358
8096160	NM_001025616	ARHGAP24	Rho GTPase activating protein 24	1.8557	0.000354001	1.58593	0.000513702	3.7704	1.39597e-06
8042416	NM_014882	ARHGAP25	Rho GTPase activating protein 25	0.857901	0.0852182	2.10039	4.47588e-06	1.68384	6.68197e-05
8108873	NM_015071	ARHGAP26	Rho GTPase activating protein 26	1.03359	0.751416	1.38565	0.00156184	1.26697	0.0117806
8016215	NM_199282	ARHGAP27	Rho GTPase activating protein 27	0.94968	0.490144	1.47864	0.000450085	1.12622	0.144017
8019964	NM_001010000	ARHGAP28	Rho GTPase activating protein 28	0.975547	0.748944	1.06256	0.393164	0.939225	0.440214
7917850	NM_004815	ARHGAP29	Rho GTPase activating protein 29	1.10781	0.364668	1.0749	0.443484	1.07779	0.561369
7921752	NM_001025598	ARHGAP30	Rho GTPase activating protein 30	1.20525	0.0323638	1.13825	0.0714249	1.15498	0.112681
8175900	NM_001666	ARHGAP4	Rho GTPase activating protein 4	1.04378	0.55786	0.801333	0.0109336	0.656571	0.000565561
7973840	NM_001030055	ARHGAP5	Rho GTPase activating protein 5	1.01962	0.81288	1.12749	0.125024	1.23731	0.0354486
8171313	NM_013427	ARHGAP6	Rho GTPase activating protein 6	0.825237	0.080613	0.750507	0.0267437	0.635727	0.0116964
7964436	NM_032496	ARHGAP9	Rho GTPase activating protein 9	0.912669	0.403415	0.705703	0.0114834	0.632419	0.00181895
8019765	NM_004309	ARHGDIA	Rho GDP dissociation inhibitor (GDI) alpha	0.832974	0.057725	0.89757	0.336455	0.804579	0.0253273
8019263	NM_004309	ARHGDIA	Rho GDP dissociation inhibitor (GDI) alpha	0.886638	0.14384	0.971424	0.737139	0.834145	0.0346052
7961532	NM_001175	ARHGDIB	Rho GDP dissociation inhibitor (GDI) beta	0.797095	0.0213842	0.915	0.292839	0.832302	0.111793
7991800	NM_001176	ARHGDIG	Rho GDP dissociation inhibitor (GDI) gamma	1.00006	0.999666	1.34907	0.00839706	1.28374	0.0855337
7991809	NM_001176	ARHGDIG	Rho GDP dissociation inhibitor (GDI) gamma	1.07897	0.594671	1.36783	0.00802124	1.25188	0.0367498
8029147	NM_199002	ARHGEF1	Rho guanine nucleotide exchange factor (GEF) 1	0.882676	0.0985274	0.70917	0.00104416	0.642238	0.000248368
8144315	BC026965	ARHGEF10	Rho guanine nucleotide exchange factor (GEF) 10	0.777887	0.0743771	0.997167	0.968225	0.871964	0.145881
8144281	NM_014629	ARHGEF10	Rho guanine nucleotide exchange factor (GEF) 10	0.801579	0.0259109	0.740834	0.00390426	0.722599	0.000854211
7898483	NM_018125	ARHGEF10L	Rho guanine nucleotide exchange factor (GEF) 10-like	1.2526	0.0127128	1.30113	0.00879703	1.61956	9.28997e-05
7921179	NM_198236	ARHGEF11	Rho guanine nucleotide exchange factor (GEF) 11	0.868518	0.156228	1.82681	1.4652e-05	1.56631	0.000266487
7944560	NM_015313	ARHGEF12	Rho guanine nucleotide exchange factor (GEF) 12	0.882679	0.167054	1.01788	0.776329	1.07665	0.293457
8004842	NM_173728	ARHGEF15	Rho guanine nucleotide exchange factor (GEF) 15	0.941892	0.642523	1.0805	0.355065	0.95796	0.621756
7897154	NM_014448	ARHGEF16	Rho guanine exchange factor (GEF) 16	0.956445	0.661762	1.05929	0.443411	0.943663	0.418409
7942417	NM_014786	ARHGEF17	Rho guanine nucleotide exchange factor (GEF) 17	1.05233	0.672011	1.29969	0.0255175	1.29477	0.0281424
8025142	NM_001130955	ARHGEF18	Rho	0.912428	0.303379	0.78496	0.00533809	0.737963	0.00241306
7912724	NM_153213	ARHGEF19	Rho guanine nucleotide exchange factor (GEF) 19	1.10561	0.291336	1.15515	0.0681488	1.12172	0.104406
7920877	NM_004723	ARHGEF2	Rho	1.70587	0.000249703	0.797447	0.016053	1.13968	0.253904
8088247	NM_001128615	ARHGEF3	Rho guanine nucleotide exchange factor (GEF) 3	0.877678	0.121785	1.6318	0.000104744	1.13159	0.115958
8045229	NM_032995	ARHGEF4	Rho guanine nucleotide exchange factor (GEF) 4	1.00921	0.960384	1.19268	0.226299	1.09023	0.449439
8136987	NM_005435	ARHGEF5	Rho guanine nucleotide exchange factor (GEF) 5	1.08084	0.287143	0.759004	0.0278958	0.829243	0.0416574
8143610	NM_005435	ARHGEF5	Rho guanine nucleotide exchange factor (GEF) 5	1.15572	0.0677981	0.786448	0.0229631	0.846747	0.0540378
8175393	NM_004840	ARHGEF6	Rac	1.02878	0.747036	0.331998	1.03089e-06	0.352928	2.68737e-06
7970111	NM_003899	ARHGEF7	Rho guanine nucleotide exchange factor (GEF) 7	0.906249	0.206782	0.897216	0.119285	0.908908	0.219547
8173217	NM_015185	ARHGEF9	Cdc42 guanine nucleotide exchange factor (GEF) 9	0.699072	0.00174114	0.467189	4.36681e-06	0.430941	1.59986e-05
7899220	NM_006015	ARID1A	AT rich interactive domain 1A (SWI-like)	0.917025	0.250682	0.905666	0.160036	0.773134	0.012459
8122971	NM_020732	ARID1B	AT rich interactive domain 1B (SWI1-like)	1.01831	0.842103	1.21071	0.162209	1.01055	0.902431
7955019	NM_152641	ARID2	AT rich interactive domain 2 (ARID, RFX-like)	0.671778	0.008927	0.922585	0.310217	0.919709	0.315992
8024078	NM_005224	ARID3A	AT rich interactive domain 3A (BRIGHT-like)	1.03147	0.75429	0.831632	0.0344874	0.829404	0.08567
7902592	NM_006465	ARID3B	AT rich interactive domain 3B (BRIGHT-like)	0.903886	0.186272	0.883382	0.14524	0.776286	0.00688772
7984843	NM_006465	ARID3B	AT rich interactive domain 3B (BRIGHT-like)	0.854094	0.195014	0.788091	0.0536954	0.896615	0.183298
8160849	NM_001017363	ARID3C	AT rich interactive domain 3C (BRIGHT-like)	1.18228	0.265202	1.23361	0.102225	1.00492	0.956614
7974621	NM_002892	ARID4A	AT rich interactive domain 4A (RBP1-like)	1.03769	0.770893	0.918075	0.38707	0.99029	0.924579
7925201	NM_016374	ARID4B	AT rich interactive domain 4B (RBP1-like)	1.26977	0.0462388	2.30189	7.48305e-06	2.42905	7.15441e-06
8043621	NM_212481	ARID5A	AT rich interactive domain 5A (MRF1-like)	0.656336	0.000663347	1.39278	0.00195032	0.967717	0.659649
7927732	NM_032199	ARID5B	AT rich interactive domain 5B (MRF1-like)	1.05094	0.571202	0.641962	0.000237499	0.962859	0.660218
7984641	NM_005744	ARIH1	ariadne homolog, ubiquitin-conjugating enzyme E2 binding protein, 1 (Drosophila)	1.26307	0.0254652	1.12627	0.119886	1.36488	0.00272401
8079662	NM_006321	ARIH2	ariadne homolog 2 (Drosophila)	1.2053	0.043019	1.17949	0.0282898	1.32258	0.00276236
8087234	NM_006321	ARIH2	ariadne homolog 2 (Drosophila)	1.08163	0.577551	1.20215	0.0556316	1.08239	0.331209
7965789	NM_001177	ARL1	ADP-ribosylation factor-like 1	1.12807	0.172636	0.926853	0.506228	1.06779	0.435126
8110158	NM_173664	ARL10	ADP-ribosylation factor-like 10	1.11316	0.286685	1.20704	0.045245	0.971804	0.758322
7969145	NM_138450	ARL11	ADP-ribosylation factor-like 11	1.25935	0.0356783	0.868955	0.0950523	1.01518	0.851123
8168781	NM_001162490	ARL13A	ADP-ribosylation factor-like 13A	1.0229	0.830997	1.04972	0.603031	0.92521	0.417144
8081115	NM_182896	ARL13B	ADP-ribosylation factor-like 13B	0.646277	0.00132735	0.786479	0.0229072	1.02403	0.77816
8083743	NM_025047	ARL14	ADP-ribosylation factor-like 14	1.09703	0.48545	0.965972	0.782513	0.978145	0.855677
8112033	NM_019087	ARL15	ADP-ribosylation factor-like 15	1.25599	0.0192368	0.977137	0.724222	1.04934	0.479912
8007794	NM_001039083	ARL17	ADP-ribosylation factor-like 17	0.905835	0.210934	0.802183	0.0342458	0.776259	0.00514299
8016285	NM_001113738	ARL17P1	ADP-ribosylation factor-like 17 pseudogene 1	0.858058	0.122323	0.725119	0.00227735	0.737291	0.00201766
8016300	NM_001113738	ARL17P1	ADP-ribosylation factor-like 17 pseudogene 1	0.852263	0.0891169	0.70662	0.000886284	0.725632	0.00139627
7941104	NM_001667	ARL2	ADP-ribosylation factor-like 2	0.852696	0.116572	0.689161	0.00183031	0.639069	0.000521274
7996012	NM_012106	ARL2BP	ADP-ribosylation factor-like 2 binding protein	1.1763	0.0867973	0.550857	3.14038e-05	0.626966	0.000156529
7936041	NM_004311	ARL3	ADP-ribosylation factor-like 3	0.697166	0.0188759	0.464427	0.000222834	0.494841	0.000241546
8131573	NM_212460	ARL4A	ADP-ribosylation factor-like 4A	1.0639	0.475054	1.3738	0.00171829	1.29992	0.00471556
8059854	NM_005737	ARL4C	ADP-ribosylation factor-like 4C	1.51809	0.0153156	3.67026	8.19886e-06	3.14102	1.76131e-05
8007493	NM_001661	ARL4D	ADP-ribosylation factor-like 4D	1.12434	0.329627	0.675776	0.000351632	0.725387	0.00140939
8055862	NM_012097	ARL5A	ADP-ribosylation factor-like 5A	1.03145	0.763155	0.877603	0.140052	0.968265	0.755729
7926531	NM_178815	ARL5B	ADP-ribosylation factor-like 5B	1.22221	0.033544	2.8261	2.54871e-06	2.99688	6.22628e-07
8014787	NM_001143968	ARL5C	ADP-ribosylation factor-like 5C	1.07392	0.382107	1.20095	0.0881074	1.05379	0.437623
8081158	NM_032146	ARL6	ADP-ribosylation factor-like 6	1.05083	0.584223	0.736377	0.0141116	0.932723	0.516152
7999834	NM_015161	ARL6IP1	ADP-ribosylation factor-like 6 interacting protein 1	1.01357	0.856108	0.637425	0.000124143	0.741043	0.00225059
7959549	NM_001002252	ARL6IP4	ADP-ribosylation-like factor 6 interacting protein 4	1.01182	0.864941	0.686602	0.000466263	0.67903	0.000820813
8080926	NM_006407	ARL6IP5	ADP-ribosylation-like factor 6 interacting protein 5	0.945249	0.442206	1.46325	0.000378356	1.26632	0.0103656
8045768	NM_152522	ARL6IP6	ADP-ribosylation-like factor 6 interacting protein 6	0.498253	7.71254e-05	0.529881	0.00112506	0.544	0.000114959
7923394	NM_138795	ARL8A	ADP-ribosylation factor-like 8A	1.14082	0.133928	1.43099	0.00528212	1.35652	0.0032792
8077450	NM_018184	ARL8B	ADP-ribosylation factor-like 8B	1.03123	0.731736	2.4218	1.75442e-06	2.70189	5.49785e-07
8095246	NM_206919	ARL9	ADP-ribosylation factor-like 9	1.05941	0.650744	1.25196	0.166549	1.24795	0.106516
8151066	NM_018120	ARMC1	armadillo repeat containing 1	0.898888	0.22554	0.486032	9.56289e-05	0.532852	0.00014777
8089034	NM_031905	ARMC10	armadillo repeat containing 10	1.22822	0.175111	1.03721	0.741476	1.10978	0.377538
8135229	NM_031905	ARMC10	armadillo repeat containing 10	1.05147	0.5862	0.998393	0.986247	0.915615	0.446898
8121370	NM_032131	ARMC2	armadillo repeat containing 2	1.51946	0.000364499	0.681064	0.000326927	2.09841	5.31523e-06
7926638	NM_173081	ARMC3	armadillo repeat containing 3	1.07401	0.456735	0.966445	0.713973	0.968741	0.68451
7932744	NM_018076	ARMC4	armadillo repeat containing 4	0.888545	0.289239	0.923673	0.360184	0.909826	0.273919
7995193	NM_024742	ARMC5	armadillo repeat containing 5	0.901286	0.30542	1.08808	0.371909	0.933009	0.394451
8027117	NM_033415	ARMC6	armadillo repeat containing 6	1.09995	0.349105	0.88542	0.222403	0.799775	0.0955651
8009755	NM_024585	ARMC7	armadillo repeat containing 7	0.880363	0.147351	0.836248	0.0656762	0.616664	0.000237724
8082940	NM_015396	ARMC8	armadillo repeat containing 8	1.04902	0.540724	0.976086	0.722771	1.08809	0.259117
8049044	NM_025139	ARMC9	armadillo repeat containing 9	0.701514	0.0244499	2.08084	3.42938e-05	2.01241	4.87628e-05
8168868	NM_016608	ARMCX1	armadillo repeat containing, X-linked 1	0.966836	0.673542	2.97227	3.57658e-07	2.85139	4.36881e-07
8174092	NM_177949	ARMCX2	armadillo repeat containing, X-linked 2	1.05219	0.57693	1.15381	0.112338	1.10783	0.397612
8168875	NM_016607	ARMCX3	armadillo repeat containing, X-linked 3	1.12605	0.165467	1.25421	0.00895655	1.61306	0.000115024
8168855	AK126987	ARMCX4	armadillo repeat containing, X-linked 4	1.40664	0.0969873	0.891553	0.399584	0.897906	0.449878
8168958	NM_022838	ARMCX5	armadillo repeat containing, X-linked 5	1.0443	0.578404	0.758205	0.00382851	0.94959	0.467997
8174086	NM_019007	ARMCX6	armadillo repeat containing, X-linked 6	0.994169	0.93332	0.793712	0.00916318	0.862604	0.0564062
8168873	NM_019007	ARMCX6	armadillo repeat containing, X-linked 6	0.951087	0.601503	0.937913	0.475764	0.984325	0.887426
7919825	NM_001668	ARNT	aryl hydrocarbon receptor nuclear translocator	1.05849	0.428547	0.567017	1.79601e-05	0.665964	0.000255635
7985285	NM_014862	ARNT2	aryl-hydrocarbon receptor nuclear translocator 2	2.95242	1.67898e-05	1.03452	0.752092	1.33011	0.0347185
7938563	NM_001178	ARNTL	aryl hydrocarbon receptor nuclear translocator-like	1.16683	0.107356	0.808016	0.0356494	0.729559	0.00883412
7954527	NM_020183	ARNTL2	aryl hydrocarbon receptor nuclear translocator-like 2	0.521657	5.44416e-05	1.11738	0.100661	1.26422	0.00650068
8143766	AB039791	ARP11	actin-related Arp11	1.43501	0.0984453	0.882448	0.420193	1.0329	0.883263
8134581	NM_006409	ARPC1A	actin related protein 2	0.866363	0.0666012	0.618533	6.02611e-05	0.607722	8.29546e-05
8134552	NM_005720	ARPC1B	actin related protein 2	0.773302	0.00824677	0.923346	0.219277	0.776921	0.00769174
8048234	NM_152862	ARPC2	actin related protein 2	0.937554	0.372645	0.963765	0.545042	0.902146	0.199609
7966315	NM_005719	ARPC3	actin related protein 2	1.00637	0.946296	0.932643	0.349441	0.933111	0.385415
8077652	NM_005718	ARPC4	actin related protein 2	0.832501	0.0608851	0.70125	0.00083472	0.63718	0.000193112
7922793	NM_005717	ARPC5	actin related protein 2	0.882552	0.102205	1.01674	0.783046	0.964866	0.593299
8157828	NM_030978	ARPC5L	actin related protein 2	0.985631	0.841241	0.721639	0.000769869	0.735274	0.00141205
8092002	NM_032487	ARPM1	actin related protein M1	1.09794	0.265177	0.93023	0.479319	1.05862	0.480981
7988963	NM_006628	ARPP19	cAMP-regulated phosphoprotein, 19kDa	0.948844	0.507254	0.556788	5.96343e-05	0.67494	0.000722358
8110618	NM_006628	ARPP19	cAMP-regulated phosphoprotein, 19kDa	1.0448	0.829506	0.650671	0.0529958	0.88488	0.58984
8078497	NM_016300	ARPP-21	cyclic AMP-regulated phosphoprotein, 21 kD	1.03411	0.65889	1.18431	0.0333957	1.00844	0.906045
8168117	NM_004312	ARR3	arrestin 3, retinal (X-arrestin)	0.98641	0.919509	1.18522	0.162605	1.03717	0.744527
7950473	NM_004041	ARRB1	arrestin, beta 1	1.08793	0.299962	1.02808	0.663658	0.977881	0.785495
8003903	NM_004313	ARRB2	arrestin, beta 2	1.22254	0.0300595	0.490395	4.90523e-06	0.706173	0.00121487
8159692	NM_152285	ARRDC1	arrestin domain containing 1	0.654062	0.00133433	0.721556	0.00126753	0.563242	0.000149956
8026915	NM_015683	ARRDC2	arrestin domain containing 2	0.998375	0.982618	1.10661	0.170006	0.994197	0.930977
8113073	NM_020801	ARRDC3	arrestin domain containing 3	1.23358	0.038204	1.4933	0.000260622	1.86126	5.7407e-05
7986350	NM_183376	ARRDC4	arrestin domain containing 4	1.79459	4.63838e-05	0.707171	0.00072817	1.23799	0.0161088
8077160	NM_000487	ARSA	arylsulfatase A	0.939223	0.386174	0.929536	0.375415	0.885553	0.213966
8112807	NM_000046	ARSB	arylsulfatase B	0.819766	0.0698959	1.67598	4.22263e-05	1.6328	0.000116371
8171148	NM_001669	ARSD	arylsulfatase D	0.906855	0.242577	0.744977	0.00353983	0.695142	0.00146765
8171161	NM_000047	ARSE	arylsulfatase E (chondrodysplasia punctata 1)	0.992808	0.965153	1.08165	0.316587	0.886527	0.202194
8165843	NM_004042	ARSF	arylsulfatase F	0.841157	0.0732993	0.765195	0.00484986	0.858092	0.0398022
8009443	NM_014960	ARSG	arylsulfatase G	2.1915	1.29939e-05	0.811262	0.0334563	0.745216	0.0275879
8165833	NM_001011719	ARSH	arylsulfatase family, member H	1.08812	0.594677	1.24193	0.0721544	1.28426	0.0144999
8115144	NM_001012301	ARSI	arylsulfatase family, member I	1.17096	0.48765	1.42246	0.0658338	1.40435	0.057789
8102440	NM_024590	ARSJ	arylsulfatase family, member J	1.19919	0.0602714	1.34527	0.010065	1.2986	0.0112141
8106962	NM_198150	ARSK	arylsulfatase family, member K	0.764264	0.00665666	0.728447	0.00294202	0.809683	0.0166904
7937882	NM_004314	ART1	ADP-ribosyltransferase 1	0.959721	0.768799	1.10457	0.474746	0.90411	0.413724
8095806	NM_001130016	ART3	ADP-ribosyltransferase 3	0.804146	0.0193859	1.05739	0.519773	1.00799	0.94034
7961507	NM_021071	ART4	ADP-ribosyltransferase 4 (Dombrock blood group)	0.945247	0.686599	0.90605	0.367156	0.861954	0.190313
7945882	NM_053017	ART5	ADP-ribosyltransferase 5	1.03363	0.792609	1.24662	0.104665	0.978522	0.840104
7900878	NM_057091	ARTN	artemin	1.08637	0.436698	1.27056	0.00866909	1.06325	0.481088
7910494	NM_022786	ARV1	ARV1 homolog (S. cerevisiae)	1.35127	0.0104159	0.549196	0.000141727	0.73785	0.00288409
8074522	NM_001670	ARVCF	armadillo repeat gene deletes in velocardiofacial syndrome	1.04535	0.676332	1.43329	0.0126783	1.21831	0.0626991
8171867	NM_139058	ARX	aristaless related homeobox	0.978561	0.895573	1.36035	0.0335809	1.18297	0.1313
7930181	NM_020682	AS3MT	arsenic (+3 oxidation state) methyltransferase	1.13925	0.245417	1.04539	0.624896	1.01169	0.895863
8149534	NM_004315	ASAH1	N-acylsphingosine amidohydrolase (acid ceramidase) 1	1.00907	0.90471	1.4403	0.000714653	1.39079	0.00235571
7927599	NM_019893	ASAH2	N-acylsphingosine amidohydrolase (non-lysosomal ceramidase) 2	1.12287	0.527467	2.09193	0.00497529	2.20333	0.00131307
7933597	NM_019893	ASAH2	N-acylsphingosine amidohydrolase (non-lysosomal ceramidase) 2	1.03465	0.708351	1.08937	0.230076	1.08371	0.283904
7933341	NM_019893	ASAH2	N-acylsphingosine amidohydrolase (non-lysosomal ceramidase) 2	1.03919	0.688935	1.03082	0.684841	1.09608	0.212796
7952341	NM_024769	ASAM	adipocyte-specific adhesion molecule	1.44439	0.00115117	1.13904	0.135486	1.31803	0.0149475
8152867	NM_018482	ASAP1	ArfGAP with SH3 domain, ankyrin repeat and PH domain 1	1.09178	0.275691	1.50329	0.000322927	1.83284	7.15669e-05
8040113	NM_003887	ASAP2	ArfGAP with SH3 domain, ankyrin repeat and PH domain 2	2.64831	2.47754e-06	0.563265	3.49305e-05	1.77945	4.66918e-05
7913609	NM_017707	ASAP3	ArfGAP with SH3 domain, ankyrin repeat and PH domain 3	0.982607	0.881004	1.28402	0.0434919	1.13403	0.272811
8049657	NM_001040445	ASB1	ankyrin repeat and SOCS box-containing 1	1.46493	0.00108188	0.486078	0.000123529	0.77838	0.0275285
8143887	NM_001142459	ASB10	ankyrin repeat and SOCS box-containing 10	1.18463	0.223898	1.05662	0.514322	1.03216	0.729213
8171403	NM_080873	ASB11	ankyrin repeat and SOCS box-containing 11	1.03452	0.813786	1.01215	0.913727	1.05021	0.684928
8173238	NM_130388	ASB12	ankyrin repeat and SOCS box-containing 12	0.986989	0.899258	0.800387	0.053892	0.784909	0.0314967
7931863	NM_024701	ASB13	ankyrin repeat and SOCS box-containing 13	0.949129	0.555283	0.485765	4.4867e-05	0.481334	3.27906e-06
8088292	NM_130387	ASB14	ankyrin repeat and SOCS box-containing 14	1.00364	0.968342	0.990444	0.919164	0.980675	0.822901
8135804	NM_080928	ASB15	ankyrin repeat and SOCS box-containing 15	1.0877	0.46078	1.21195	0.0174633	1.19782	0.0270989
8007584	NM_080863	ASB16	ankyrin repeat and SOCS box-containing 16	0.989835	0.946878	1.21139	0.132754	1.14704	0.123697
7917082	NM_080868	ASB17	ankyrin repeat and SOCS box-containing 17	0.960602	0.676767	0.8091	0.0637021	0.927496	0.46571
8059868	NM_212556	ASB18	ankyrin repeat and SOCS box-containing 18	1.18137	0.413277	1.21806	0.0967438	1.28615	0.0450362
7981020	NM_016150	ASB2	ankyrin repeat and SOCS box-containing 2	0.901346	0.379331	0.921036	0.339259	0.919852	0.385109
8052125	NM_016115	ASB3	ankyrin repeat and SOCS box-containing 3	0.90852	0.238053	0.844627	0.0231459	0.958684	0.53031
8134376	NM_016116	ASB4	ankyrin repeat and SOCS box-containing 4	0.937796	0.480639	1.00798	0.94485	0.878144	0.22837
8103812	NM_080874	ASB5	ankyrin repeat and SOCS box-containing 5	1.02882	0.723141	1.16632	0.0674723	1.04662	0.540972
8164572	NM_017873	ASB6	ankyrin repeat and SOCS box-containing 6	0.922894	0.338707	0.960229	0.607916	0.925129	0.325989
7986433	NM_198243	ASB7	ankyrin repeat and SOCS box-containing 7	1.19765	0.0697972	0.858863	0.0882527	0.978936	0.791571
7962783	NM_024095	ASB8	ankyrin repeat and SOCS box-containing 8	1.05312	0.535722	0.66545	0.000515797	0.693677	0.00153843
8171392	NM_024087	ASB9	ankyrin repeat and SOCS box-containing 9	1.08402	0.507911	1.02839	0.864563	0.906128	0.399006
7934228	NM_015947	ASCC1	activating signal cointegrator 1 complex subunit 1	1.12025	0.267129	0.838016	0.0907405	1.31782	0.00730716
8075285	NM_032204	ASCC2	activating signal cointegrator 1 complex subunit 2	0.826643	0.0973629	0.74544	0.0120655	0.658131	0.0033312
8128472	NM_006828	ASCC3	activating signal cointegrator 1 complex subunit 3	0.972233	0.766372	0.890952	0.0990669	1.00019	0.997831
7958051	NM_004316	ASCL1	achaete-scute complex homolog 1 (Drosophila)	0.957017	0.64527	1.23311	0.225852	1.07424	0.393238
7945730	NM_005170	ASCL2	achaete-scute complex homolog 2 (Drosophila)	1.03605	0.751967	1.74699	0.000386517	1.25834	0.0585231
7946436	NM_020646	ASCL3	achaete-scute complex homolog 3 (Drosophila)	1.14695	0.281768	0.968864	0.827703	0.969299	0.785487
7958396	NM_203436	ASCL4	achaete-scute complex homolog 4 (Drosophila)	1.00979	0.913451	1.25071	0.0311207	1.03002	0.765742
7923317	XM_001718227	ASCL5	achaete-scute complex homolog 5 (Drosophila)	0.977763	0.876133	1.01162	0.88047	1.11185	0.163736
8121734	NM_014034	ASF1A	ASF1 anti-silencing function 1 homolog A (S. cerevisiae)	1.01205	0.906927	0.656881	0.00339294	0.7728	0.0267953
8034772	NM_018154	ASF1B	ASF1 anti-silencing function 1 homolog B (S. cerevisiae)	0.318869	2.02222e-06	0.240896	5.75633e-08	0.190722	3.34877e-08
8012043	NM_001671	ASGR1	asialoglycoprotein receptor 1	1.09961	0.470061	1.21492	0.023946	1.11294	0.305993
8012028	NM_080912	ASGR2	asialoglycoprotein receptor 2	1.11651	0.227695	1.11074	0.181071	0.960544	0.689334
7920766	NM_018489	ASH1L	ash1 (absent, small, or homeotic)-like (Drosophila)	1.09152	0.254149	1.13325	0.102965	1.17531	0.042294
8145894	NM_004674	ASH2L	ash2 (absent, small, or homeotic)-like (Drosophila)	0.801175	0.0161672	0.653369	0.000133076	0.617706	0.000111898
8061982	NM_001672	ASIP	agouti signaling protein, nonagouti homolog (mouse)	0.924257	0.465533	1.42503	0.00285593	1.34181	0.00827508
8133122	NM_001024943	ASL	argininosuccinate lyase	1.14034	0.158278	0.630244	0.000210874	0.650579	0.000184581
8171119	NM_004192	ASMTL	acetylserotonin O-methyltransferase-like	1.23408	0.0223501	1.09517	0.208019	1.07411	0.413033
8177011	NM_004192	ASMTL	acetylserotonin O-methyltransferase-like	1.34842	0.0025905	1.14423	0.0687384	1.1266	0.203272
8026024	NM_004317	ASNA1	arsA arsenite transporter, ATP-binding, homolog 1 (bacterial)	1.08702	0.274253	0.743917	0.00576051	0.682722	0.00100049
8141150	NM_133436	ASNS	asparagine synthetase	1.13887	0.157707	0.655177	0.00149725	0.72031	0.00200621
8046997	NM_019048	ASNSD1	asparagine synthetase domain containing 1	1.06502	0.40701	0.805247	0.0262286	1.02119	0.793754
8003814	NM_000049	ASPA	aspartoacylase (Canavan disease)	1.02065	0.82106	0.901688	0.169074	0.904425	0.191144
8038577	NM_001024656	ASPDH	aspartate dehydrogenase domain containing	1.00223	0.984445	1.19967	0.0400509	1.07908	0.341752
7977203	NM_001080464	ASPG	asparaginase homolog (S. cerevisiae)	0.901819	0.362126	1.11271	0.21353	1.09519	0.394163
8150988	NM_004318	ASPH	aspartate beta-hydroxylase	0.928682	0.503996	0.661769	0.00163765	0.706253	0.00401645
7994675	NM_181718	ASPHD1	aspartate beta-hydroxylase domain containing 1	1.21626	0.0507966	1.0863	0.322188	1.20698	0.0548268
8072108	NM_020437	ASPHD2	aspartate beta-hydroxylase domain containing 2	1.18654	0.29894	2.06992	0.000561136	1.72923	0.00273094
7923086	NM_018136	ASPM	asp (abnormal spindle) homolog, microcephaly associated (Drosophila)	0.534275	8.2256e-05	0.325219	4.94717e-07	0.307642	8.58493e-07
8162394	NM_017680	ASPN	asporin	1.0306	0.773803	1.00701	0.913194	1.04976	0.677185
8052828	NM_152792	ASPRV1	aspartic peptidase, retroviral-like 1	0.970444	0.740614	1.09543	0.331853	1.12633	0.24882
8010702	NM_024083	ASPSCR1	alveolar soft part sarcoma chromosome region, candidate 1	0.957512	0.603723	0.941285	0.487709	0.817271	0.0319205
7940643	NM_001083926	ASRGL1	asparaginase like 1	0.563123	4.69839e-05	0.589125	6.82671e-05	0.491002	0.000101947
8158671	NM_000050	ASS1	argininosuccinate synthetase 1	1.00989	0.917553	0.824909	0.0211053	0.860575	0.0757947
8090664	NM_014065	ASTE1	asteroid homolog 1 (Drosophila)	0.662493	0.00731729	0.724573	0.011854	0.769838	0.0280508
8053872	NM_001002036	ASTL	astacin-like metallo-endopeptidase (M12 family)	1.11714	0.405456	1.24992	0.0802037	1.06602	0.585394
7922525	NM_004319	ASTN1	astrotactin 1	0.921513	0.567019	1.25436	0.0481511	0.999513	0.996357
8163678	NM_198186	ASTN2	astrotactin 2	0.889926	0.316653	1.11871	0.114994	1.03731	0.70695
8061725	NM_015338	ASXL1	additional sex combs like 1 (Drosophila)	0.941244	0.468632	0.722637	0.00082731	0.792158	0.0162064
8050875	NM_018263	ASXL2	additional sex combs like 2 (Drosophila)	0.849	0.0783531	0.910016	0.149619	0.85231	0.052256
8020844	NM_030632	ASXL3	additional sex combs like 3 (Drosophila)	1.08999	0.399964	1.23601	0.0319908	1.14464	0.11149
8142480	NR_023315	ASZ1	ankyrin repeat, SAM and basic leucine zipper domain containing 1	1.1718	0.10089	1.00107	0.987255	1.06274	0.388491
7934870	NM_032810	ATAD1	ATPase family, AAA domain containing 1	1.24962	0.111472	0.77491	0.0293944	1.11859	0.230751
8152668	NM_014109	ATAD2	ATPase family, AAA domain containing 2	0.357701	7.69473e-06	0.299404	6.35459e-07	0.238441	9.04788e-08
8050658	NM_017552	ATAD2B	ATPase family, AAA domain containing 2B	0.930858	0.465741	0.835582	0.0332588	0.739067	0.0044508
7896952	NM_018188	ATAD3A	ATPase family, AAA domain containing 3A	0.980614	0.821037	0.960963	0.619663	0.841449	0.0551174
7896961	NM_031921	ATAD3B	ATPase family, AAA domain containing 3B	1.02356	0.755822	1.03089	0.617826	0.923069	0.395712
7896937	NM_001039211	ATAD3C	ATPase family, AAA domain containing 3C	0.960868	0.607209	0.969644	0.673004	0.925559	0.312091
8016387	NM_024320	ATAD4	ATPase family, AAA domain containing 4	1.01226	0.895583	0.922954	0.311167	1.01376	0.890249
8006187	NM_024857	ATAD5	ATPase family, AAA domain containing 5	0.392186	5.83989e-06	0.452216	1.74362e-06	0.349891	7.12504e-07
8024712	NM_033064	ATCAY	ataxia, cerebellar, Cayman type	1.05406	0.631207	1.20687	0.0389211	1.18635	0.0846467
7936762	NM_001001976	ATE1	arginyltransferase 1	1.49179	0.0182709	0.63975	0.00243914	0.800125	0.0547311
7955425	NM_005171	ATF1	activating transcription factor 1	1.30991	0.0218409	0.865553	0.151727	1.00463	0.959554
8056909	NM_001880	ATF2	activating transcription factor 2	0.960388	0.585384	0.915621	0.164327	1.02721	0.672055
7909610	NM_001040619	ATF3	activating transcription factor 3	1.1095	0.337534	9.60126	4.11236e-08	9.02973	4.2216e-08
8073148	NM_001675	ATF4	activating transcription factor 4 (tax-responsive enhancer element B67)	0.96957	0.72769	1.03553	0.620244	0.943785	0.442565
8030557	NM_012068	ATF5	activating transcription factor 5	1.18477	0.0755215	9.26112	6.47134e-09	6.51311	1.59933e-08
7906819	NM_007348	ATF6	activating transcription factor 6	0.962581	0.622963	1.0472	0.467545	1.12412	0.143153
8178727	NM_004381	ATF6B	activating transcription factor 6 beta	0.966765	0.64346	0.69539	0.000522237	0.654706	0.0002895
8125295	NM_004381	ATF6B	activating transcription factor 6 beta	0.967743	0.667574	0.696097	0.000751336	0.650909	0.000381191
7963698	NM_001130059	ATF7	activating transcription factor 7	1.02404	0.800417	0.926119	0.279245	0.85953	0.091628
7954104	NM_018179	ATF7IP	activating transcription factor 7 interacting protein	0.836782	0.0755385	0.713267	0.000799519	0.697867	0.000694517
7993167	NM_024997	ATF7IP2	activating transcription factor 7 interacting protein 2	0.943536	0.613723	1.50513	0.000944849	1.58918	0.000410812
8106709	NM_031482	ATG10	ATG10 autophagy related 10 homolog (S. cerevisiae)	0.759466	0.0747627	0.522865	8.49788e-05	0.54233	6.90164e-05
8113651	NM_004707	ATG12	ATG12 autophagy related 12 homolog (S. cerevisiae)	1.15015	0.0881785	1.18677	0.0272265	1.2346	0.0141854
8049271	NM_030803	ATG16L1	ATG16 autophagy related 16-like 1 (S. cerevisiae)	1.0869	0.280368	0.467238	1.72652e-05	0.508807	2.07024e-05
7942381	NM_033388	ATG16L2	ATG16 autophagy related 16-like 2 (S. cerevisiae)	0.847317	0.0841026	0.753755	0.0058768	0.712718	0.00495295
7949277	NM_015104	ATG2A	ATG2 autophagy related 2 homolog A (S. cerevisiae)	0.989506	0.895252	1.09985	0.227361	1.07967	0.306447
7981192	NM_018036	ATG2B	ATG2 autophagy related 2 homolog B (S. cerevisiae)	0.941796	0.510471	0.466766	1.53829e-05	0.549987	0.000326904
7981217	NM_018036	ATG2B	ATG2 autophagy related 2 homolog B (S. cerevisiae)	0.997969	0.988419	0.769865	0.0255267	0.781043	0.052331
8089527	NM_022488	ATG3	ATG3 autophagy related 3 homolog (S. cerevisiae)	0.927852	0.378784	1.18261	0.0450711	1.28341	0.0124227
8169291	ENST00000457035	ATG4A	ATG4 autophagy related 4 homolog A (S. cerevisiae)	0.825443	0.10025	0.884612	0.251686	0.749161	0.0341041
8169272	NM_052936	ATG4A	ATG4 autophagy related 4 homolog A (S. cerevisiae)	0.916957	0.371301	0.846831	0.104427	1.01132	0.875008
8077211	NM_013325	ATG4B	ATG4 autophagy related 4 homolog B (S. cerevisiae)	0.92776	0.423643	0.717561	0.00326871	0.712311	0.00128552
8049888	NM_013325	ATG4B	ATG4 autophagy related 4 homolog B (S. cerevisiae)	0.940859	0.535166	0.715351	0.00345902	0.716487	0.00156081
7901895	NM_032852	ATG4C	ATG4 autophagy related 4 homolog C (S. cerevisiae)	0.819054	0.0578732	0.950743	0.576166	0.877542	0.149388
8025659	NM_032885	ATG4D	ATG4 autophagy related 4 homolog D (S. cerevisiae)	1.11809	0.132686	0.990817	0.89191	0.924454	0.394475
8128592	NM_004849	ATG5	ATG5 autophagy related 5 homolog (S. cerevisiae)	1.27375	0.0121583	1.14341	0.0673632	1.46123	0.000894029
8077858	NM_006395	ATG7	ATG7 autophagy related 7 homolog (S. cerevisiae)	1.15934	0.0982222	1.05628	0.454338	1.27317	0.011869
8059139	NM_001077198	ATG9A	ATG9 autophagy related 9 homolog A (S. cerevisiae)	1.76032	0.000199941	0.459164	2.94214e-06	0.596267	0.000115523
8143803	NM_173681	ATG9B	ATG9 autophagy related 9 homolog B (S. cerevisiae)	1.12615	0.309462	1.07131	0.324391	1.00906	0.90518
7937314	NM_025092	ATHL1	ATH1, acid trehalase-like 1 (yeast)	1.03063	0.734407	1.09742	0.168433	1.01103	0.930687
8048120	NM_004044	ATIC	5-aminoimidazole-4-carboxamide ribonucleotide formyltransferase	1.30135	0.0127459	0.732457	0.00268761	0.830982	0.0285554
7974270	NM_015915	ATL1	atlastin GTPase 1	1.02787	0.818676	0.786592	0.0582417	0.824518	0.116895
8051589	NM_022374	ATL2	atlastin GTPase 2	1.02623	0.763225	0.648077	0.000690338	0.725771	0.00536808
7948995	ENST00000398868	ATL3	atlastin GTPase 3	0.672407	0.00166827	0.618695	0.00342531	0.649747	0.0203377
7948997	NM_015459	ATL3	atlastin GTPase 3	0.699733	0.00346608	0.97894	0.781709	0.90128	0.192369
7943620	NM_000051	ATM	ataxia telangiectasia mutated	1.29007	0.0147825	0.732058	0.00195085	0.928083	0.351233
7997396	NM_015251	ATMIN	ATM interactor	1.03667	0.630721	1.10724	0.149929	1.15315	0.0932509
8156575	NM_015251	ATMIN	ATM interactor	0.945955	0.72762	1.3674	0.0136033	1.4999	0.0124953
7953547	NM_001007026	ATN1	atrophin 1	1.17222	0.0594855	0.956957	0.540619	1.11475	0.164798
8096461	NM_005172	ATOH1	atonal homolog 1 (Drosophila)	0.815008	0.0717713	1.09578	0.386602	0.878388	0.271023
7933978	NM_145178	ATOH7	atonal homolog 7 (Drosophila)	0.98357	0.867214	1.11553	0.175477	1.01298	0.873537
8043244	NM_032827	ATOH8	atonal homolog 8 (Drosophila)	0.914127	0.494331	0.998414	0.989153	1.08011	0.48613
8115346	NM_004045	ATOX1	ATX1 antioxidant protein 1 homolog (yeast)	0.941753	0.482397	2.35665	2.68326e-06	2.07771	4.83887e-05
7986789	NM_024490	ATP10A	ATPase, class V, type 10A	0.315406	1.5301e-06	1.49294	0.000536441	1.05251	0.50492
8115623	NM_025153	ATP10B	ATPase, class V, type 10B	0.933167	0.481101	0.854585	0.0507311	0.918022	0.253645
8094911	NM_020453	ATP10D	ATPase, class V, type 10D	0.927588	0.375301	1.16831	0.0309257	1.2254	0.0149604
7970162	NM_015205	ATP11A	ATPase, class VI, type 11A	0.972493	0.72907	0.796075	0.00787035	0.999448	0.994461
8084173	NM_014616	ATP11B	ATPase, class VI, type 11B	1.1254	0.210761	0.911899	0.168756	1.1798	0.0450588
8175492	NM_173694	ATP11C	ATPase, class VI, type 11C	1.08748	0.322929	0.958013	0.535346	1.28426	0.0154667
7968062	NM_001676	ATP12A	ATPase, H+	1.17099	0.181199	1.27736	0.0459916	1.10557	0.361543
8035737	NM_020410	ATP13A1	ATPase type 13A1	1.07091	0.407114	1.42187	0.00044906	1.21011	0.0313059
7912898	NM_022089	ATP13A2	ATPase type 13A2	0.976007	0.750018	0.91011	0.244362	0.685895	0.000757667
8092849	NM_024524	ATP13A3	ATPase type 13A3	1.133	0.157298	0.631799	0.000118693	0.994558	0.941973
8092800	NM_032279	ATP13A4	ATPase type 13A4	0.937326	0.404267	0.978642	0.802802	0.829323	0.0278756
8092769	NM_198505	ATP13A5	ATPase type 13A5	0.957072	0.774175	1.05808	0.662381	0.956803	0.666829
7904254	NM_000701	ATP1A1	ATPase, Na+	0.988959	0.878657	0.669507	0.000152592	0.664897	0.000216624
7906501	NM_000702	ATP1A2	ATPase, Na+	1.1842	0.142387	1.3592	0.0104041	1.12537	0.234834
8037079	NM_152296	ATP1A3	ATPase, Na+	1.12768	0.345963	1.05551	0.610658	1.07334	0.519072
7906527	NM_144699	ATP1A4	ATPase, Na+	1.02752	0.793508	1.02936	0.751169	0.949423	0.584974
7907160	NM_001677	ATP1B1	ATPase, Na+	0.462369	3.73646e-05	0.423273	3.58359e-06	0.316701	3.01218e-06
8004545	NM_001678	ATP1B2	ATPase, Na+	1.01044	0.925657	1.16098	0.190471	0.961861	0.701821
8083136	NM_001679	ATP1B3	ATPase, Na+	0.803533	0.0999315	0.8235	0.0302108	0.782708	0.0261034
8169687	NM_001142447	ATP1B4	ATPase, (Na+)	0.929777	0.340886	1.06606	0.341064	1.0659	0.535388
7994463	NM_004320	ATP2A1	ATPase, Ca++ transporting, cardiac muscle, fast twitch 1	1.0183	0.861383	1.05857	0.687305	1.14097	0.242689
7958644	NM_170665	ATP2A2	ATPase, Ca++ transporting, cardiac muscle, slow twitch 2	0.930349	0.323007	0.814978	0.00934898	0.822925	0.0185764
8011516	NM_174954	ATP2A3	ATPase, Ca++ transporting, ubiquitous	0.656204	0.00195106	0.555542	0.000302797	0.472013	2.54176e-05
7965359	NM_001001323	ATP2B1	ATPase, Ca++ transporting, plasma membrane 1	1.72966	6.45142e-05	0.834118	0.0356272	1.74425	4.23842e-05
8085311	NM_001001331	ATP2B2	ATPase, Ca++ transporting, plasma membrane 2	1.07141	0.444101	1.22805	0.0191608	1.04184	0.581024
8170671	NM_021949	ATP2B3	ATPase, Ca++ transporting, plasma membrane 3	0.931812	0.551233	0.889619	0.156243	0.915721	0.295478
7908940	NM_001001396	ATP2B4	ATPase, Ca++ transporting, plasma membrane 4	0.548991	0.000100382	0.107292	5.23255e-09	0.0747323	5.91743e-09
8082607	NM_014382	ATP2C1	ATPase, Ca++ transporting, type 2C, member 1	0.822241	0.0754294	1.58873	0.000121378	1.49275	0.00069043
7997593	NM_014861	ATP2C2	ATPase, Ca++ transporting, type 2C, member 2	1.03141	0.752491	1.16775	0.0839071	0.994429	0.946439
8036110	NM_000704	ATP4A	ATPase, H+	0.928633	0.534998	1.20138	0.193876	1.05245	0.568278
7972923	NM_000705	ATP4B	ATPase, H+	0.986483	0.891674	0.987754	0.888406	0.91459	0.347842
8023063	NM_001001937	ATP5A1	ATP synthase, H+ transporting, mitochondrial F1 complex, alpha subunit 1, cardiac muscle	1.3157	0.00702048	0.776589	0.00571081	0.90813	0.196657
7964234	NM_001686	ATP5B	ATP synthase, H+ transporting, mitochondrial F1 complex, beta polypeptide	1.36794	0.00204544	0.876085	0.0600615	1.0125	0.849561
7926084	NM_001001973	ATP5C1	ATP synthase, H+ transporting, mitochondrial F1 complex, gamma polypeptide 1	1.4253	0.0038205	0.849006	0.060331	0.969299	0.687154
8024219	NM_001687	ATP5D	ATP synthase, H+ transporting, mitochondrial F1 complex, delta subunit	1.53925	0.000424873	1.04699	0.495474	1.00433	0.947977
8067288	NM_001001977	ATP5E	ATP synthase, H+ transporting, mitochondrial F1 complex, epsilon subunit	1.24058	0.0295498	1.06668	0.393916	0.931691	0.345172
7968270	NR_002162	ATP5EP2	ATP synthase, H+ transporting, mitochondrial F1 complex, epsilon subunit pseudogene 2	1.03439	0.720902	0.961832	0.5708	0.940593	0.417059
7903972	NM_001688	ATP5F1	ATP synthase, H+ transporting, mitochondrial F0 complex, subunit B1	1.31416	0.0204323	0.600367	0.000200852	0.762925	0.00492331
8008132	NM_005175	ATP5G1	ATP synthase, H+ transporting, mitochondrial F0 complex, subunit C1 (subunit 9)	1.41915	0.00297349	0.680239	0.00199695	0.797694	0.0223666
7963713	NM_005176	ATP5G2	ATP synthase, H+ transporting, mitochondrial F0 complex, subunit C2 (subunit 9)	1.17871	0.0782478	0.692851	0.00149912	0.71525	0.00499029
8056930	NM_001689	ATP5G3	ATP synthase, H+ transporting, mitochondrial F0 complex, subunit C3 (subunit 9)	1.73352	7.69001e-05	0.651723	0.000638727	0.79014	0.00949219
8018288	NM_006356	ATP5H	ATP synthase, H+ transporting, mitochondrial F0 complex, subunit d	1.29032	0.0178862	0.821776	0.0512734	0.880349	0.117611
8098762	NM_007100	ATP5I	ATP synthase, H+ transporting, mitochondrial F0 complex, subunit E	1.3902	0.00223518	0.734649	0.00260101	0.770404	0.00754706
8069633	NM_001003703	ATP5J	ATP synthase, H+ transporting, mitochondrial F0 complex, subunit F6	1.32589	0.00696372	0.846497	0.0493336	0.896749	0.157757
8141295	NM_004889	ATP5J2	ATP synthase, H+ transporting, mitochondrial F0 complex, subunit F2	1.14925	0.124651	0.586236	7.78936e-05	0.601706	0.00114558
7944216	NM_006476	ATP5L	ATP synthase, H+ transporting, mitochondrial F0 complex, subunit G	1.27036	0.0209436	0.663032	0.000233509	0.749767	0.00320808
8076493	AF092923	ATP5L2	ATP synthase, H+ transporting, mitochondrial F0 complex, subunit G2 pseudogene	0.943449	0.619024	0.968227	0.767	1.2121	0.0252031
8070160	NM_001697	ATP5O	ATP synthase, H+ transporting, mitochondrial F1 complex, O subunit	1.51416	0.000573278	0.791369	0.00500619	0.898772	0.129285
7974257	NM_015684	ATP5S	ATP synthase, H+ transporting, mitochondrial F0 complex, subunit s (factor B)	1.03649	0.6794	0.926207	0.348304	1.10629	0.261481
8037037	NM_018035	ATP5SL	ATP5S-like	1.08595	0.294466	0.568766	4.33189e-05	0.596154	0.00063667
8170882	NM_001183	ATP6AP1	ATPase, H+ transporting, lysosomal accessory protein 1	0.771984	0.00977137	1.13649	0.143347	0.894285	0.199887
8106722	NM_001017971	ATP6AP1L	ATPase, H+ transporting, lysosomal accessory protein 1-like	0.894783	0.272251	0.808782	0.0190806	0.738157	0.00416184
8166805	NM_005765	ATP6AP2	ATPase, H+ transporting, lysosomal accessory protein 2	0.847636	0.0599738	1.13558	0.0850287	1.18787	0.0338622
8007228	NM_001130020	ATP6V0A1	ATPase, H+ transporting, lysosomal V0 subunit a1	0.980988	0.811408	0.605822	6.35915e-05	0.663744	0.000470444
7959657	NM_012463	ATP6V0A2	ATPase, H+ transporting, lysosomal V0 subunit a2	0.865799	0.131859	1.26893	0.0101243	1.25006	0.0183687
8143221	NM_020632	ATP6V0A4	ATPase, H+ transporting, lysosomal V0 subunit a4	0.946854	0.783334	0.964228	0.822325	0.917036	0.645714
7900922	NM_004047	ATP6V0B	ATPase, H+ transporting, lysosomal 21kDa, V0 subunit b	1.07321	0.353756	1.07802	0.274441	1.01937	0.767994
7992646	NM_001694	ATP6V0C	ATPase, H+ transporting, lysosomal 16kDa, V0 subunit c	1.00911	0.906497	1.06955	0.351664	0.972754	0.682665
8002041	NM_004691	ATP6V0D1	ATPase, H+ transporting, lysosomal 38kDa, V0 subunit d1	1.15421	0.0782356	0.74677	0.00342372	0.857213	0.074457
8147145	NM_152565	ATP6V0D2	ATPase, H+ transporting, lysosomal 38kDa, V0 subunit d2	1.86774	0.00364275	1.07617	0.630042	1.28299	0.132284
8110022	NM_003945	ATP6V0E1	ATPase, H+ transporting, lysosomal 9kDa, V0 subunit e1	0.964364	0.617239	1.16257	0.0466549	1.2496	0.0104249
8143759	NM_145230	ATP6V0E2	ATPase, H+ transporting V0 subunit e2	0.937075	0.556982	1.01117	0.894848	1.0831	0.396008
8137208	NM_145230	ATP6V0E2	ATPase, H+ transporting V0 subunit e2	1.02231	0.801001	0.855128	0.0562287	0.858986	0.0867169
8081740	NM_001690	ATP6V1A	ATPase, H+ transporting, lysosomal 70kDa, V1 subunit A	0.999759	0.997581	1.32764	0.00203338	1.28133	0.00994674
8042537	NM_001692	ATP6V1B1	ATPase, H+ transporting, lysosomal 56	1.04664	0.599121	1.02611	0.748027	0.980371	0.78382
8144931	NM_001693	ATP6V1B2	ATPase, H+ transporting, lysosomal 56	1.05057	0.505729	1.27214	0.00451811	1.47492	0.000352225
8147724	NM_001695	ATP6V1C1	ATPase, H+ transporting, lysosomal 42kDa, V1 subunit C1	0.952449	0.607516	0.841112	0.043396	1.06818	0.36354
7979698	NM_015994	ATP6V1D	ATPase, H+ transporting, lysosomal 34kDa, V1 subunit D	1.007	0.939403	1.19378	0.0599918	1.4547	0.000742017
8074251	NM_001696	ATP6V1E1	ATPase, H+ transporting, lysosomal 31kDa, V1 subunit E1	1.06645	0.472037	1.08028	0.30207	1.04338	0.586412
8051989	NM_080653	ATP6V1E2	ATPase, H+ transporting, lysosomal 31kDa, V1 subunit E2	1.04555	0.698932	0.868116	0.188428	0.845399	0.372652
8136039	NM_004231	ATP6V1F	ATPase, H+ transporting, lysosomal 14kDa, V1 subunit F	1.033	0.67762	1.24003	0.0140297	1.14971	0.0778424
8157454	NM_004888	ATP6V1G1	ATPase, H+ transporting, lysosomal 13kDa, V1 subunit G1	1.37648	0.00207808	1.57567	9.89436e-05	1.6025	0.000180199
8178508	NM_130463	ATP6V1G2	ATPase, H+ transporting, lysosomal 13kDa, V1 subunit G2	1.18471	0.125911	1.24253	0.076841	1.31873	0.0515107
8124942	NM_130463	ATP6V1G2	ATPase, H+ transporting, lysosomal 13kDa, V1 subunit G2	1.28067	0.021447	1.15756	0.164802	1.161	0.0787453
8179762	NM_130463	ATP6V1G2	ATPase, H+ transporting, lysosomal 13kDa, V1 subunit G2	1.28067	0.021447	1.15756	0.164802	1.161	0.0787453
7923164	NM_133326	ATP6V1G3	ATPase, H+ transporting, lysosomal 13kDa, V1 subunit G3	0.967762	0.668053	0.945953	0.445163	0.867629	0.126029
8150797	NM_015941	ATP6V1H	ATPase, H+ transporting, lysosomal 50	0.906147	0.283105	1.61062	4.63662e-05	1.63977	4.98247e-05
8168472	NM_000052	ATP7A	ATPase, Cu++ transporting, alpha polypeptide	0.778119	0.0336608	0.424035	1.87385e-05	0.485874	1.65728e-05
7971731	NM_000053	ATP7B	ATPase, Cu++ transporting, beta polypeptide	1.07936	0.563932	0.86157	0.199662	0.761858	0.107878
8100026	NM_006095	ATP8A1	ATPase, aminophospholipid transporter (APLT), class I, type 8A, member 1	1.06291	0.535233	1.54082	0.00020921	1.11509	0.145876
7968154	NM_016529	ATP8A2	ATPase, aminophospholipid transporter-like, class I, type 8A, member 2	1.06775	0.390688	1.04418	0.489533	1.00675	0.941954
8021365	NM_005603	ATP8B1	ATPase, class I, type 8B, member 1	1.15651	0.190205	3.17708	4.75248e-07	2.41283	6.53415e-06
8023497	NM_005603	ATP8B1	ATPase, class I, type 8B, member 1	0.677045	0.00233358	0.192096	1.18896e-07	0.115219	2.67752e-09
7905754	NM_020452	ATP8B2	ATPase, class I, type 8B, member 2	0.526977	7.50335e-05	0.921164	0.3574	0.693804	0.0044534
8032312	NM_138813	ATP8B3	ATPase, class I, type 8B, member 3	0.827721	0.0787456	0.895685	0.272124	0.825456	0.0669192
7988644	NM_024837	ATP8B4	ATPase, class I, type 8B, member 4	0.729868	0.00564884	0.770075	0.00434588	0.745037	0.00185446
8067055	NM_006045	ATP9A	ATPase, class II, type 9A	1.29727	0.0162745	0.544038	0.000102372	0.837408	0.0994491
8021832	NM_198531	ATP9B	ATPase, class II, type 9B	1.00273	0.973492	0.611127	0.000152593	0.816701	0.0319784
7915870	NM_022745	ATPAF1	ATP synthase mitochondrial F1 complex assembly factor 1	0.854224	0.0870056	0.657269	0.000530758	0.641788	0.00150447
8013179	NM_145691	ATPAF2	ATP synthase mitochondrial F1 complex assembly factor 2	1.04457	0.672416	0.551091	0.000608544	0.587292	0.000101598
7987369	NM_080650	ATPBD4	ATP binding domain 4	1.01469	0.920413	0.537565	0.00012093	0.664217	0.000329904
7941890	NM_020811	ATPGD1	ATP-grasp domain containing 1	1.07735	0.483052	1.03798	0.545652	0.955713	0.550236
7899424	NM_178191	ATPIF1	ATPase inhibitory factor 1	1.07356	0.423681	0.835076	0.0879964	0.812258	0.0478485
8091190	NM_001184	ATR	ataxia telangiectasia and Rad3 related	1.18615	0.0602863	1.14679	0.0873645	1.4249	0.000621811
8079637	NM_130384	ATRIP	ATR interacting protein	0.779229	0.0196105	0.924627	0.315253	0.910725	0.213191
8060627	NM_139321	ATRN	attractin	0.810921	0.0416356	0.520833	8.56302e-05	0.54493	0.00026769
7930714	NM_207303	ATRNL1	attractin-like 1	1.12088	0.239412	1.01993	0.786241	1.01593	0.86504
8176276	NM_000489	ATRX	alpha thalassemia	0.952068	0.790544	1.001	0.993489	1.03457	0.79751
8173673	NM_000489	ATRX	alpha thalassemia	1.0374	0.669891	0.839745	0.0353564	0.884561	0.138241
8124040	NM_000332	ATXN1	ataxin 1	0.888032	0.260766	0.893798	0.219204	0.640074	0.000951208
8073799	NM_013236	ATXN10	ataxin 10	0.963898	0.645142	0.822129	0.0197406	0.81438	0.0432913
7966397	NM_002973	ATXN2	ataxin 2	1.15292	0.0947266	0.872484	0.0656761	0.861021	0.050691
7994386	NM_007245	ATXN2L	ataxin 2-like	0.900349	0.213877	1.17438	0.0620356	1.04985	0.562085
7980940	NM_004993	ATXN3	ataxin 3	1.34606	0.0211971	1.0605	0.555236	1.40039	0.00407177
8171348	NM_001135995	ATXN3L	ataxin 3-like	0.999965	0.999633	1.06995	0.383381	1.0631	0.410243
8080878	NM_001128149	ATXN7	ataxin 7	0.927406	0.409529	1.88471	9.22529e-06	1.65361	0.000126648
8142096	NM_020725	ATXN7L1	ataxin 7-like 1	0.995555	0.964507	1.71518	0.000368616	2.06946	3.94652e-05
8142098	NM_020725	ATXN7L1	ataxin 7-like 1	1.09272	0.476222	2.03373	9.96122e-05	2.4425	1.42975e-05
8142100	NM_020725	ATXN7L1	ataxin 7-like 1	0.951646	0.64419	1.96185	0.000198733	2.44137	2.72845e-05
8142102	NM_020725	ATXN7L1	ataxin 7-like 1	0.936554	0.583451	1.92662	1.74938e-05	2.01343	2.1734e-05
8142087	NM_020725	ATXN7L1	ataxin 7-like 1	0.935902	0.422735	1.79778	5.48115e-05	2.18771	6.10216e-06
8142104	NM_152749	ATXN7L1	ataxin 7-like 1	0.954317	0.677943	2.14246	2.76499e-05	2.49798	1.08614e-05
7903676	NM_153340	ATXN7L2	ataxin 7-like 2	0.964554	0.684529	0.896327	0.30688	0.875757	0.127392
8015955	NM_020218	ATXN7L3	ataxin 7-like 3	1.05315	0.610255	0.87043	0.0711671	0.960657	0.583409
8162264	NM_001698	AUH	AU RNA binding protein	1.18966	0.0665318	0.729527	0.00516292	0.859693	0.106415
8053214	NM_181575	AUP1	ancient ubiquitous protein 1	0.992601	0.925091	0.742572	0.00200894	0.733443	0.00287829
8067167	NM_198433	AURKA	aurora kinase A	0.881539	0.392381	0.388898	5.22081e-05	0.460631	0.000551866
8039923	NM_017900	AURKAIP1	aurora kinase A interacting protein 1	1.04562	0.550011	1.04154	0.601671	0.924304	0.28528
7911532	NM_017900	AURKAIP1	aurora kinase A interacting protein 1	1.07354	0.349751	1.0877	0.362671	0.936082	0.356067
8012403	NM_004217	AURKB	aurora kinase B	0.549924	0.000105632	0.556402	9.25034e-05	0.475282	1.40258e-05
8031700	NM_001015878	AURKC	aurora kinase C	0.910556	0.432884	1.00363	0.961082	1.01492	0.858191
8133233	NM_015570	AUTS2	autism susceptibility candidate 2	1.05618	0.707846	1.10731	0.444919	1.16719	0.227154
7987165	NM_020371	AVEN	apoptosis, caspase activation inhibitor	0.98691	0.881424	1.14325	0.0905721	1.16765	0.132002
7964575	AK022448	AVIL	advillin	0.611394	0.0048003	1.1206	0.303607	1.03259	0.783613
7964555	NM_006576	AVIL	advillin	1.8303	0.000885991	0.951736	0.625021	0.869606	0.303019
8132188	NM_015060	AVL9	AVL9 homolog (S. cerevisiase)	1.15421	0.130673	1.19684	0.0258797	1.42386	0.0018871
8064575	NM_000490	AVP	arginine vasopressin	0.988023	0.928098	1.11059	0.214165	1.10889	0.245861
7935521	NM_021732	AVPI1	arginine vasopressin-induced 1	1.17907	0.0838487	1.26874	0.110332	1.22125	0.0403484
7964660	NM_000706	AVPR1A	arginine vasopressin receptor 1A	1.25603	0.0520193	1.04391	0.559063	1.0135	0.848046
7909155	NM_000707	AVPR1B	arginine vasopressin receptor 1B	0.982344	0.855339	1.2046	0.0286185	0.919945	0.306879
8170794	NM_001146151	AVPR2	arginine vasopressin receptor 2	0.991423	0.928116	1.05405	0.643936	0.925144	0.484397
8168107	NM_001013579	AWAT1	acyl-CoA wax alcohol acyltransferase 1	1.12597	0.307756	1.33163	0.0294003	0.934885	0.57834
8173349	NM_001002254	AWAT2	acyl-CoA wax alcohol acyltransferase 2	1.17178	0.104092	0.990709	0.917018	0.921196	0.361209
7998211	NM_003502	AXIN1	axin 1	1.00897	0.919343	0.789653	0.00777432	0.848635	0.0433757
8017718	NM_004655	AXIN2	axin 2	1.00202	0.984489	1.22316	0.0185013	1.11277	0.275051
8029006	NM_021913	AXL	AXL receptor tyrosine kinase	0.779838	0.0408745	12.1773	9.15231e-09	9.32056	2.4327e-08
8141374	NM_001185	AZGP1	alpha-2-glycoprotein 1, zinc-binding	0.99242	0.936445	1.13664	0.155542	1.11593	0.212184
8019108	NM_014984	AZI1	5-azacytidine induced 1	0.875881	0.124666	0.85064	0.0350093	0.774087	0.0104353
8085954	NM_022461	AZI2	5-azacytidine induced 2	1.5749	0.00668324	2.90619	8.67652e-06	3.1365	1.90094e-05
8152222	NM_015878	AZIN1	antizyme inhibitor 1	0.854854	0.0843818	0.68951	0.000944404	0.906609	0.22007
8024038	NM_001700	AZU1	azurocidin 1	0.844887	0.0995926	0.850198	0.206386	0.669748	0.003993
7983360	NM_004048	B2M	beta-2-microglobulin	1.18743	0.0584599	2.4572	1.52643e-06	2.53291	1.43343e-06
8091780	NM_001038628	B3GALNT1	beta-1,3-N-acetylgalactosaminyltransferase 1 (globoside blood group)	0.89387	0.31261	0.496082	0.000146221	0.484405	1.57624e-05
7925229	NM_152490	B3GALNT2	beta-1,3-N-acetylgalactosaminyltransferase 2	0.96462	0.628914	0.800949	0.00546805	0.78096	0.00570691
8046078	NM_020981	B3GALT1	UDP-Gal:betaGlcNAc beta 1,3-galactosyltransferase, polypeptide 1	0.993434	0.951085	0.894283	0.254458	0.943035	0.578431
7923034	NM_003783	B3GALT2	UDP-Gal:betaGlcNAc beta 1,3-galactosyltransferase, polypeptide 2	1.01232	0.87373	1.59535	0.0003061	1.35665	0.00181134
8118655	NM_003782	B3GALT4	UDP-Gal:betaGlcNAc beta 1,3-galactosyltransferase, polypeptide 4	0.867605	0.19203	1.05882	0.47745	1.01459	0.865799
8178264	NM_003782	B3GALT4	UDP-Gal:betaGlcNAc beta 1,3-galactosyltransferase, polypeptide 4	0.867605	0.19203	1.05882	0.47745	1.01459	0.865799
8179555	NM_003782	B3GALT4	UDP-Gal:betaGlcNAc beta 1,3-galactosyltransferase, polypeptide 4	0.867605	0.19203	1.05882	0.47745	1.01459	0.865799
8068633	NM_033171	B3GALT5	UDP-Gal:betaGlcNAc beta 1,3-galactosyltransferase, polypeptide 5	0.908612	0.526212	1.17893	0.221951	1.14309	0.305614
7896878	NM_080605	B3GALT6	UDP-Gal:betaGal beta 1,3-galactosyltransferase polypeptide 6	1.0137	0.869477	0.9333	0.308846	0.944579	0.444442
7968370	NM_194318	B3GALTL	beta 1,3-galactosyltransferase-like	1.09787	0.424779	0.432933	0.000456636	0.456477	7.29441e-05
7952884	NM_054025	B3GAT1	beta-1,3-glucuronyltransferase 1 (glucuronosyltransferase P)	0.953287	0.660064	1.1544	0.124603	1.06427	0.518702
8127484	NM_080742	B3GAT2	beta-1,3-glucuronyltransferase 2 (glucuronosyltransferase S)	1.0414	0.653967	1.24082	0.0512201	1.13071	0.270365
7948741	NM_012200	B3GAT3	beta-1,3-glucuronyltransferase 3 (glucuronosyltransferase I)	0.715766	0.0114958	0.510945	0.000322205	0.49411	6.08572e-05
7949615	NM_006876	B3GNT1	UDP-GlcNAc:betaGal beta-1,3-N-acetylglucosaminyltransferase 1	0.722489	0.0233498	0.663055	0.00750206	0.625619	0.00398317
8042211	NM_006577	B3GNT2	UDP-GlcNAc:betaGal beta-1,3-N-acetylglucosaminyltransferase 2	0.970785	0.68088	1.57882	0.000114128	1.72355	0.000547902
8026861	NM_014256	B3GNT3	UDP-GlcNAc:betaGal beta-1,3-N-acetylglucosaminyltransferase 3	0.933594	0.65152	1.0806	0.362455	0.952174	0.660702
7959402	NM_030765	B3GNT4	UDP-GlcNAc:betaGal beta-1,3-N-acetylglucosaminyltransferase 4	1.09002	0.381236	1.19397	0.112817	1.06497	0.429191
8084206	NM_032047	B3GNT5	UDP-GlcNAc:betaGal beta-1,3-N-acetylglucosaminyltransferase 5	0.561749	0.000209637	0.357211	1.97723e-06	0.484929	1.55047e-05
7942693	NM_138706	B3GNT6	UDP-GlcNAc:betaGal beta-1,3-N-acetylglucosaminyltransferase 6 (core 3 synthase)	0.963712	0.691036	1.21054	0.0956195	1.19143	0.0322539
8049075	NM_145236	B3GNT7	UDP-GlcNAc:betaGal beta-1,3-N-acetylglucosaminyltransferase 7	0.71241	0.0213039	1.05433	0.540532	0.973849	0.711204
8037032	NM_198540	B3GNT8	UDP-GlcNAc:betaGal beta-1,3-N-acetylglucosaminyltransferase 8	1.33052	0.00644898	0.971029	0.714065	0.953402	0.554705
8001932	NM_033309	B3GNT9	UDP-GlcNAc:betaGal beta-1,3-N-acetylglucosaminyltransferase 9	1.03002	0.734512	1.11192	0.252531	1.00061	0.993766
8019559	AK126018	B3GNTL1	UDP-GlcNAc:betaGal beta-1,3-N-acetylglucosaminyltransferase-like 1	1.06187	0.501988	1.00951	0.893183	0.959271	0.627797
8019545	NM_001009905	B3GNTL1	UDP-GlcNAc:betaGal beta-1,3-N-acetylglucosaminyltransferase-like 1	1.18748	0.099125	0.639682	7.41015e-05	0.798308	0.0107301
7964484	NM_001478	B4GALNT1	beta-1,4-N-acetyl-galactosaminyl transferase 1	0.841102	0.116056	1.09001	0.294652	0.987984	0.893077
8008172	NM_153446	B4GALNT2	beta-1,4-N-acetyl-galactosaminyl transferase 2	1.19014	0.203371	1.1919	0.0690228	1.06378	0.530627
7952927	NM_173593	B4GALNT3	beta-1,4-N-acetyl-galactosaminyl transferase 3	0.79897	0.0211286	0.779946	0.00917058	0.732633	0.00294077
7937341	NM_178537	B4GALNT4	beta-1,4-N-acetyl-galactosaminyl transferase 4	0.940707	0.703146	1.30163	0.0468568	1.09617	0.524241
8160637	NM_001497	B4GALT1	UDP-Gal:betaGlcNAc beta 1,4- galactosyltransferase, polypeptide 1	0.829461	0.0438523	1.37543	0.000847637	1.92568	2.72379e-05
7900931	NM_003780	B4GALT2	UDP-Gal:betaGlcNAc beta 1,4- galactosyltransferase, polypeptide 2	0.90253	0.322245	0.955552	0.605836	0.845709	0.0905126
7921806	NM_003779	B4GALT3	UDP-Gal:betaGlcNAc beta 1,4- galactosyltransferase, polypeptide 3	0.916881	0.241616	0.499294	4.09564e-06	0.471143	9.22108e-06
8089743	NM_212543	B4GALT4	UDP-Gal:betaGlcNAc beta 1,4- galactosyltransferase, polypeptide 4	0.682126	0.0260346	1.13377	0.349202	0.910331	0.413717
8066939	NM_004776	B4GALT5	UDP-Gal:betaGlcNAc beta 1,4- galactosyltransferase, polypeptide 5	0.87711	0.117036	2.20125	3.70298e-06	2.36328	1.99959e-06
8022747	NM_004775	B4GALT6	UDP-Gal:betaGlcNAc beta 1,4- galactosyltransferase, polypeptide 6	1.08005	0.666676	0.651419	0.0183313	0.692979	0.0321597
8110399	NM_007255	B4GALT7	xylosylprotein beta 1,4-galactosyltransferase, polypeptide 7 (galactosyltransferase I)	1.02239	0.810735	1.20288	0.0853249	1.0955	0.346683
8013331	NM_015681	B9D1	B9 protein domain 1	0.881541	0.351415	0.917356	0.282537	0.790786	0.0277324
8037018	NM_030578	B9D2	B9 protein domain 2	1.11117	0.228177	1.02691	0.675691	0.995921	0.952047
8147756	NM_024812	BAALC	brain and acute leukemia, cytoplasmic	0.999517	0.996242	1.82397	5.47534e-05	1.99634	0.0001127
8162870	NM_001701	BAAT	bile acid Coenzyme A: amino acid N-acyltransferase (glycine N-choloyltransferase)	0.984089	0.818113	0.944978	0.555936	0.8921	0.220862
7951910	NM_012104	BACE1	beta-site APP-cleaving enzyme 1	1.06252	0.498125	0.368808	2.81877e-06	0.308942	3.60696e-07
8068671	NM_012105	BACE2	beta-site APP-cleaving enzyme 2	0.925253	0.533387	0.938408	0.405373	0.99456	0.954301
8068105	NR_027655	BACH1	BTB and CNC homology 1, basic leucine zipper transcription factor 1	1.13767	0.117868	1.00996	0.871462	1.04436	0.509258
8128247	NM_021813	BACH2	BTB and CNC homology 1, basic leucine zipper transcription factor 2	0.726291	0.00380294	0.659439	0.00031354	0.568514	4.90308e-05
7949067	NM_004322	BAD	BCL2-associated agonist of cell death	0.82338	0.164261	0.816795	0.109987	0.716994	0.0250774
8160647	NM_004323	BAG1	BCL2-associated athanogene	1.5079	0.00100231	2.32894	5.49955e-06	2.11588	7.59977e-06
8120402	NM_004282	BAG2	BCL2-associated athanogene 2	0.591451	0.000136192	0.641615	0.000161414	0.571605	5.6479e-05
7930921	NM_004281	BAG3	BCL2-associated athanogene 3	1.37852	0.00310706	1.37763	0.00151433	1.44839	0.000743279
8145914	NM_004874	BAG4	BCL2-associated athanogene 4	1.26273	0.0214217	0.569939	5.098e-05	0.614492	0.000103234
7981439	NM_001015049	BAG5	BCL2-associated athanogene 5	0.907024	0.279974	0.95809	0.596735	0.937632	0.473332
8069487	NM_182482	BAGE2	B melanoma antigen family, member 2	0.967866	0.777309	1.04145	0.717448	0.966591	0.729016
8069494	ENST00000335369	BAGE2	B melanoma antigen family, member 2	0.892531	0.203149	0.938995	0.371157	0.956694	0.579884
8010590	NM_001080519	BAHCC1	BAH domain and coiled-coil containing 1	1.20866	0.0371662	1.13432	0.152154	1.07946	0.32597
7982738	NM_014952	BAHD1	bromo adjacent homology domain containing 1	0.793893	0.0201052	1.31768	0.00486037	1.19708	0.02616
8148517	NM_001702	BAI1	brain-specific angiogenesis inhibitor 1	0.957623	0.627935	1.063	0.427466	0.914275	0.220869
7914433	NM_001703	BAI2	brain-specific angiogenesis inhibitor 2	0.988475	0.917134	1.11949	0.198203	1.05293	0.535866
8120468	NM_001704	BAI3	brain-specific angiogenesis inhibitor 3	1.48622	0.0107206	0.969733	0.766769	0.976808	0.811682
8010562	NM_006340	BAIAP2	BAI1-associated protein 2	1.05068	0.6322	1.39602	0.00925911	1.07523	0.483353
8141206	NM_018842	BAIAP2L1	BAI1-associated protein 2-like 1	0.894762	0.493455	0.735926	0.00337955	0.882002	0.342515
8076007	NM_025045	BAIAP2L2	BAI1-associated protein 2-like 2	1.05513	0.585359	1.2013	0.0987655	1.12334	0.224332
7992219	NM_003933	BAIAP3	BAI1-associated protein 3	1.1804	0.178532	1.34874	0.0271475	1.23946	0.0611854
8125766	NM_001188	BAK1	BCL2-antagonist	1.36036	0.0154822	1.7547	3.96082e-05	1.61356	0.000120689
7926875	NM_012342	BAMBI	BMP and activin membrane-bound inhibitor homolog (Xenopus laevis)	0.860369	0.0904539	3.63342	8.56832e-08	2.82872	5.93276e-07
7941501	NM_003860	BANF1	barrier to autointegration factor 1	1.04792	0.648006	1.01088	0.862336	0.922842	0.251335
8061122	NM_178477	BANF2	barrier to autointegration factor 2	0.803671	0.268356	0.963714	0.807709	0.780049	0.0290706
8096617	NM_017935	BANK1	B-cell scaffold protein with ankyrin repeats 1	0.421352	0.000235985	0.808465	0.0206329	0.609926	0.000232255
7997755	NM_079837	BANP	BTG3 associated nuclear protein	0.971554	0.797331	1.20829	0.027674	1.21012	0.034954
8087885	NM_004656	BAP1	BRCA1 associated protein-1 (ubiquitin carboxy-terminal hydrolase)	0.880566	0.160751	0.644579	0.000260988	0.635087	0.000141152
8058695	NM_000465	BARD1	BRCA1 associated RING domain 1	0.562664	0.000163987	0.765595	0.0030146	0.694336	0.000579197
8158912	NM_020064	BARHL1	BarH-like homeobox 1	0.982412	0.90541	1.1257	0.214097	1.04981	0.58212
7917599	NM_020063	BARHL2	BarH-like homeobox 2	1.27064	0.0710959	1.35677	0.0146841	1.17783	0.117449
8162472	NM_021570	BARX1	BARX homeobox 1	1.81783	5.27291e-05	0.945369	0.538803	1.08194	0.269584
7945162	NM_003658	BARX2	BARX homeobox 2	0.922838	0.611321	1.18959	0.151626	1.00896	0.931029
8104601	NM_006317	BASP1	brain abundant, membrane attached signal protein 1	1.10115	0.311142	1.30547	0.00801926	1.42122	0.00182471
8179750	NM_004640	BAT1	HLA-B associated transcript 1	1.10274	0.195189	0.70059	0.000761643	0.778339	0.00776004
8178476	NM_004640	BAT1	HLA-B associated transcript 1	1.0708	0.341566	0.69129	0.000597962	0.769822	0.00676295
8124926	NM_004640	BAT1	HLA-B associated transcript 1	1.0972	0.207538	0.696827	0.000597005	0.777349	0.00803876
8118174	NM_080686	BAT2	HLA-B associated transcript 2	1.01433	0.839113	1.01612	0.812805	0.951877	0.44614
8178011	NM_080686	BAT2	HLA-B associated transcript 2	1.02047	0.776988	1.02452	0.71923	0.962294	0.552603
7907310	NM_015172	BAT2D1	BAT2 domain containing 1	1.10783	0.177404	1.37242	0.00111388	1.34972	0.00339518
8164649	NM_013318	BAT2L	HLA-B associated transcript 2-like	1.01513	0.835847	1.20033	0.0199183	1.26703	0.0240928
8158839	NM_013318	BAT2L	HLA-B associated transcript 2-like	1.08074	0.323916	0.74047	0.00128927	0.71615	0.00283468
8158829	NM_013318	BAT2L	HLA-B associated transcript 2-like	1.03051	0.715055	0.770822	0.00302206	0.737239	0.00221153
8178526	NM_004639	BAT3	HLA-B associated transcript 3	1.07934	0.37769	0.941796	0.409917	0.901534	0.179956
8179782	NM_004639	BAT3	HLA-B associated transcript 3	1.07934	0.37769	0.941796	0.409917	0.901534	0.179956
8124967	NM_004639	BAT3	HLA-B associated transcript 3	1.07526	0.393749	0.932173	0.329218	0.894698	0.154985
8124998	NM_033177	BAT4	HLA-B associated transcript 4	0.837517	0.0809029	0.856699	0.0340381	0.947099	0.487108
8125017	NM_021160	BAT5	HLA-B associated transcript 5	0.804397	0.0324245	0.996455	0.964535	0.954877	0.590275
8178561	NM_021160	BAT5	HLA-B associated transcript 5	0.80166	0.0231974	0.996784	0.965021	0.947346	0.495675
7975793	NM_006399	BATF	basic leucine zipper transcription factor, ATF-like	0.926077	0.346127	0.650143	0.00212601	0.564321	0.000320208
7949340	NM_138456	BATF2	basic leucine zipper transcription factor, ATF-like 2	1.32956	0.0222774	5.45134	1.65497e-07	4.49205	1.38689e-07
7924166	NM_018664	BATF3	basic leucine zipper transcription factor, ATF-like 3	0.909484	0.32128	1.57157	0.000846743	1.24521	0.0159767
8030158	NR_027882	BAX	BCL2-associated X protein	0.927816	0.376096	1.08396	0.432524	0.971662	0.699692
7978595	NM_013448	BAZ1A	bromodomain adjacent to zinc finger domain, 1A	1.14971	0.108643	2.66215	4.90197e-07	2.49542	7.80358e-07
8140037	NM_032408	BAZ1B	bromodomain adjacent to zinc finger domain, 1B	0.816177	0.0227155	0.760273	0.00213607	0.728186	0.00260307
7964203	NM_013449	BAZ2A	bromodomain adjacent to zinc finger domain, 2A	1.31898	0.00932172	1.56175	0.000173224	1.72623	7.6574e-05
8056060	NM_013450	BAZ2B	bromodomain adjacent to zinc finger domain, 2B	1.15168	0.159369	1.25389	0.0147674	1.44721	0.00136871
8037872	NM_001127240	BBC3	BCL2 binding component 3	0.951969	0.627001	1.1881	0.213863	1.17272	0.10289
7939056	NM_003986	BBOX1	butyrobetaine (gamma), 2-oxoglutarate dioxygenase (gamma-butyrobetaine hydroxylase) 1	0.30779	0.000107748	0.174697	5.81964e-06	0.135697	3.07228e-06
7941639	NM_024649	BBS1	Bardet-Biedl syndrome 1	1.10022	0.378727	0.864703	0.106412	0.844192	0.0864033
7965060	NM_024685	BBS10	Bardet-Biedl syndrome 10	1.05947	0.548155	1.19612	0.043911	1.24838	0.0174424
8097252	NM_152618	BBS12	Bardet-Biedl syndrome 12	1.3256	0.0614676	1.02366	0.834894	1.39203	0.0102125
8001507	NM_031885	BBS2	Bardet-Biedl syndrome 2	1.09311	0.262655	0.501559	2.41956e-05	0.678915	0.000374213
7984686	NM_033028	BBS4	Bardet-Biedl syndrome 4	0.844489	0.239809	0.747209	0.0258934	0.847411	0.123463
8046147	NM_152384	BBS5	Bardet-Biedl syndrome 5	1.27231	0.0137146	1.10487	0.204224	2.36911	1.12581e-05
8102655	NM_176824	BBS7	Bardet-Biedl syndrome 7	0.844578	0.167714	0.742001	0.00502888	0.854712	0.0652439
8132218	NM_198428	BBS9	Bardet-Biedl syndrome 9	0.989622	0.892195	0.900863	0.270758	1.08748	0.514952
8081465	NM_001142568	BBX	bobby sox homolog (Drosophila)	1.00768	0.958385	1.51085	0.000221439	1.36555	0.00152928
8029489	NM_005581	BCAM	basal cell adhesion molecule (Lutheran blood group)	0.95191	0.645767	1.05011	0.60694	0.913483	0.225408
7906205	NM_021948	BCAN	brevican	0.914495	0.489349	1.14929	0.177812	0.969232	0.673018
8135422	NM_001008405	BCAP29	B-cell receptor-associated protein 29	0.868062	0.177025	0.802315	0.0128357	0.827268	0.0573929
8175835	NM_001139457	BCAP31	B-cell receptor-associated protein 31	1.28429	0.00751594	0.73305	0.00317476	0.977799	0.826612
8002854	NM_014567	BCAR1	breast cancer anti-estrogen resistance 1	0.858325	0.274021	1.18233	0.204277	0.931254	0.591923
7917754	NM_003567	BCAR3	breast cancer anti-estrogen resistance 3	1.01559	0.84314	0.962027	0.55816	0.867757	0.0954968
8067125	NM_003657	BCAS1	breast carcinoma amplified sequence 1	1.0689	0.360319	0.984939	0.826066	0.949092	0.60745
7918759	NM_005872	BCAS2	breast carcinoma amplified sequence 2	0.836596	0.0465647	0.698596	0.00216694	0.820982	0.049175
8008933	NM_001099432	BCAS3	breast carcinoma amplified sequence 3	0.866695	0.162629	0.703718	0.00047988	0.67119	0.00036044
8063417	NM_017843	BCAS4	breast carcinoma amplified sequence 4	1.09609	0.566049	1.46061	0.0384194	1.34588	0.0308499
7961829	NM_005504	BCAT1	branched chain aminotransferase 1, cytosolic	2.38601	2.56219e-06	1.46817	0.000282864	2.80778	6.21659e-07
8038202	NM_001190	BCAT2	branched chain aminotransferase 2, mitochondrial	0.862076	0.130882	0.557312	5.66834e-05	0.524203	2.65948e-05
7931268	NM_016567	BCCIP	BRCA2 and CDKN1A interacting protein	1.36004	0.019363	0.956865	0.654113	1.30553	0.0450602
7963139	NM_181708	BCDIN3D	BCDIN3 domain containing	1.15477	0.203065	0.956546	0.619636	0.939282	0.534731
8091867	NM_000055	BCHE	butyrylcholinesterase	1.05387	0.600214	0.909991	0.349423	0.834129	0.0877342
8029065	NM_000709	BCKDHA	branched chain keto acid dehydrogenase E1, alpha polypeptide	1.82385	0.000340345	0.957557	0.56924	1.18066	0.172211
8120860	NM_183050	BCKDHB	branched chain keto acid dehydrogenase E1, beta polypeptide	1.04449	0.675656	0.476947	8.95625e-06	0.484476	8.78105e-06
7995040	NM_001122957	BCKDK	branched chain ketoacid dehydrogenase kinase	1.0295	0.734465	0.984418	0.845489	0.986522	0.870234
7917338	NM_003921	BCL10	B-cell CLL	1.01612	0.850654	1.12349	0.170181	1.38443	0.00671151
8052399	NM_022893	BCL11A	B-cell CLL	0.778051	0.0162061	1.86529	0.000469965	2.21998	4.79971e-06
7981242	NM_138576	BCL11B	B-cell CLL	1.03827	0.780463	1.28666	0.218064	0.916178	0.616959
8023646	NM_000633	BCL2	B-cell CLL	2.64163	3.39472e-06	0.694254	0.00134427	1.21551	0.0325214
7990818	NM_001114735	BCL2A1	BCL2-related protein A1	2.30171	0.000165854	2.91289	2.25277e-06	3.88696	2.70539e-07
8065569	NM_138578	BCL2L1	BCL2-like 1	1.01764	0.836615	0.605481	6.48758e-05	0.6195	0.000307739
7988852	NM_020396	BCL2L10	BCL2-like 10 (apoptosis facilitator)	0.900193	0.284939	0.96231	0.694341	0.872161	0.0937449
8044375	NM_138621	BCL2L11	BCL2-like 11 (apoptosis facilitator)	2.1578	6.24014e-05	0.59273	0.000223774	0.725374	0.00109102
8030429	NM_138639	BCL2L12	BCL2-like 12 (proline rich)	0.704804	0.00105366	0.645371	0.00014596	0.57877	3.17676e-05
8071119	NM_015367	BCL2L13	BCL2-like 13 (apoptosis facilitator)	1.06438	0.555077	1.14573	0.160032	1.14044	0.18768
7954006	ENST00000396369	BCL2L14	BCL2-like 14 (apoptosis facilitator)	0.852639	0.122264	0.83385	0.080287	0.75989	0.0260788
7953993	NM_030766	BCL2L14	BCL2-like 14 (apoptosis facilitator)	1.05595	0.516064	1.26506	0.0123072	1.07248	0.375322
7918694	NM_001010922	BCL2L15	BCL2-like 15	1.04485	0.583069	1.1055	0.16194	1.03556	0.634584
7973377	NM_004050	BCL2L2	BCL2-like 2	1.18817	0.081889	1.12552	0.146399	1.43089	0.00244536
8029465	NM_005178	BCL3	B-cell CLL	1.08715	0.557882	2.99356	3.4321e-05	2.74307	2.44914e-05
8092691	NM_001706	BCL6	B-cell CLL	1.5491	0.000716246	1.81555	3.48533e-05	1.87775	3.12617e-05
8004255	NM_181844	BCL6B	B-cell CLL	0.929665	0.592649	0.918626	0.464179	0.928974	0.530352
7959354	NM_020993	BCL7A	B-cell CLL	0.804293	0.0311627	0.820383	0.0130546	0.702261	0.00837355
8140061	NM_001707	BCL7B	B-cell CLL	0.906122	0.231042	0.751036	0.00252485	0.718072	0.00150468
8000948	NM_004765	BCL7C	B-cell CLL	0.995165	0.95437	0.919901	0.348167	0.826813	0.0292687
7904907	NM_004326	BCL9	B-cell CLL	0.912806	0.46474	0.678635	0.0013809	0.663098	0.00404827
7952116	NM_182557	BCL9L	B-cell CLL	1.26487	0.0188622	1.89749	0.000441345	1.88722	3.31572e-05
8129773	NM_014739	BCLAF1	BCL2-associated transcription factor 1	0.979128	0.784235	0.798097	0.0089941	0.899823	0.185081
7997401	NM_017429	BCMO1	beta-carotene 15,15'-monooxygenase 1	0.976237	0.865762	0.839501	0.147148	0.831294	0.112106
7943867	NM_031938	BCO2	beta-carotene oxygenase 2	1.36793	0.0106172	1.20515	0.0235572	1.24362	0.0183148
8172088	NM_001123385	BCOR	BCL6 co-repressor	0.776853	0.0132713	0.969435	0.621758	0.897815	0.135862
8169882	NM_021946	BCORL1	BCL6 co-repressor-like 1	1.01673	0.848558	0.953576	0.543381	0.880668	0.136992
8177229	NR_002923	BCORL2	BCL6 co-repressor-like 2	0.92677	0.496552	0.836391	0.173642	0.860565	0.185062
8071691	NM_004327	BCR	breakpoint cluster region	0.827247	0.0311192	0.623616	9.05899e-05	0.548206	9.12156e-05
8071516	NM_004327	BCR	breakpoint cluster region	0.887008	0.19698	0.690159	0.00105894	0.68395	0.00173289
8074730	NM_004327	BCR	breakpoint cluster region	0.894231	0.235349	0.621141	0.000267155	0.601542	0.000243871
8048370	NM_004328	BCS1L	BCS1-like (yeast)	1.13142	0.162718	0.52634	0.000113149	0.530562	2.21695e-05
8093219	NM_203314	BDH1	3-hydroxybutyrate dehydrogenase, type 1	1.21469	0.077014	0.552486	3.94972e-05	0.576182	3.34982e-05
8102065	NM_020139	BDH2	3-hydroxybutyrate dehydrogenase, type 2	1.55933	0.0074868	0.659704	0.000235807	0.831242	0.11424
7976567	NM_000710	BDKRB1	bradykinin receptor B1	0.876835	0.351615	1.06568	0.632806	0.903759	0.51182
7976560	NM_000623	BDKRB2	bradykinin receptor B2	0.83023	0.116793	0.882061	0.281239	0.776401	0.0430593
7947230	NM_170732	BDNF	brain-derived neurotrophic factor	0.792641	0.0592572	0.900949	0.243937	0.977447	0.783687
8106025	NM_018429	BDP1	B double prime 1, subunit of RNA polymerase III transcription initiation factor IIIB	1.042	0.61829	1.15522	0.0483578	1.19451	0.0359501
8177560	NM_018429	BDP1	B double prime 1, subunit of RNA polymerase III transcription initiation factor IIIB	1.0427	0.603436	1.15188	0.0456217	1.19524	0.0314092
7996281	NM_001136106	BEAN	brain expressed, associated with Nedd4	1.18649	0.212351	1.26243	0.0467622	1.15844	0.18292
8015715	NM_003766	BECN1	beclin 1, autophagy related	1.23662	0.0278483	1.16137	0.0443565	1.32404	0.00461659
7981309	NM_020836	BEGAIN	brain-enriched guanylate kinase-associated homolog (rat)	1.15386	0.138872	1.10601	0.154067	1.15152	0.163567
8171545	NM_153346	BEND2	BEN domain containing 2	1.05227	0.492948	0.980895	0.754933	1.06696	0.356394
8128620	NM_001080450	BEND3	BEN domain containing 3	0.920683	0.363954	0.910931	0.371986	0.821626	0.0483523
8100015	NM_207406	BEND4	BEN domain containing 4	0.895623	0.302313	1.03428	0.675783	0.958584	0.602473
7915982	NM_024603	BEND5	BEN domain containing 5	0.824684	0.0413843	0.793216	0.0224783	0.833322	0.0888687
8120362	NM_152731	BEND6	BEN domain containing 6	0.738705	0.0485363	1.11253	0.424695	0.922617	0.537084
7932118	NM_152751	BEND7	BEN domain containing 7	1.01639	0.906322	0.750718	0.0318405	0.789054	0.0361792
7940582	NM_004183	BEST1	bestrophin 1	1.14911	0.113199	1.21086	0.0331605	1.5409	0.000679791
8026035	NM_017682	BEST2	bestrophin 2	0.989817	0.931931	1.11935	0.336861	1.00979	0.926978
7964852	NM_032735	BEST3	bestrophin 3	1.04487	0.557204	0.973152	0.655698	0.970679	0.639634
7915598	NM_153274	BEST4	bestrophin 4	0.858349	0.186419	1.23971	0.102877	1.01808	0.823157
8141024	NM_005868	BET1	blocked early in transport 1 homolog (S. cerevisiae)	1.46544	0.000631941	1.69698	0.000476505	2.10725	3.95059e-06
7945349	NM_016526	BET1L	blocked early in transport 1 homolog (S. cerevisiae)-like	1.15354	0.0674693	1.45237	0.000306421	1.21845	0.0359302
8129105	NM_001139444	BET3L	BET3 like (S. cerevisiae)	1.17494	0.200163	1.102	0.376431	1.02847	0.846261
8174201	NM_018476	BEX1	brain expressed, X-linked 1	1.19008	0.14081	0.639908	0.00407507	0.749382	0.0412949
8174239	NM_032621	BEX2	brain expressed X-linked 2	1.07719	0.565195	1.04385	0.682615	1.08027	0.507593
8169009	NM_001080425	BEX4	brain expressed, X-linked 4	1.04722	0.603086	0.744477	0.0236905	0.782428	0.027961
8174141	NM_001012978	BEX5	brain expressed, X-linked 5	1.01893	0.821476	0.941587	0.339309	0.949511	0.480489
7993341	NM_016561	BFAR	bifunctional apoptosis regulator	1.10962	0.262655	0.870207	0.117651	0.969057	0.727978
8065124	NM_001195	BFSP1	beaded filament structural protein 1, filensin	0.932005	0.640677	0.915273	0.428925	0.916337	0.434521
8082774	NM_003571	BFSP2	beaded filament structural protein 2, phakinin	0.903901	0.498055	0.947941	0.574311	1.01004	0.922305
7906140	NM_199173	BGLAP	bone gamma-carboxyglutamate (gla) protein	1.41608	0.0103789	1.0346	0.722	1.24283	0.0129963
8170648	NM_001711	BGN	biglycan	1.03525	0.81697	1.14558	0.256225	1.14196	0.229507
8134452	NM_177455	BHLHA15	basic helix-loop-helix family, member a15	1.04571	0.681774	1.14897	0.134336	1.14305	0.282861
8003633	ENST00000391429	BHLHA9	basic helix-loop-helix family, member a9	1.12902	0.621436	1.22991	0.141504	1.11627	0.470052
8168984	NM_001142524	BHLHB9	basic helix-loop-helix domain containing, class B, 9	0.933814	0.556303	0.886509	0.198959	0.846509	0.084169
8146645	NM_152414	BHLHE22	basic helix-loop-helix family, member e22	0.787774	0.020095	1.02286	0.772302	0.970599	0.708372
8067585	NM_080606	BHLHE23	basic helix-loop-helix family, member e23	1.01189	0.915774	1.35021	0.0171473	1.07219	0.369594
8077441	NM_003670	BHLHE40	basic helix-loop-helix family, member e40	1.50398	0.00947155	4.27462	6.25193e-08	3.36556	2.33075e-07
7961891	NM_030762	BHLHE41	basic helix-loop-helix family, member e41	2.46685	2.06742e-05	2.55431	1.37512e-05	5.76758	1.03591e-07
8106504	NM_001713	BHMT	betaine-homocysteine methyltransferase	1.05479	0.55061	1.03069	0.677932	1.0794	0.298529
8106494	NM_017614	BHMT2	betaine-homocysteine methyltransferase 2	1.03572	0.743982	1.14146	0.173146	1.0684	0.516168
7927681	NM_001080512	BICC1	bicaudal C homolog 1 (Drosophila)	0.761379	0.00594645	0.780842	0.0276816	0.767263	0.00403774
7954717	NM_001714	BICD1	bicaudal D homolog 1 (Drosophila)	0.88202	0.16806	0.574397	0.000127196	0.603654	0.000107069
8162438	NM_001003800	BICD2	bicaudal D homolog 2 (Drosophila)	1.08158	0.344988	0.793433	0.00461707	0.848257	0.0631543
8074261	NM_197966	BID	BH3 interacting domain death agonist	1.33055	0.00381536	1.54863	0.000214178	1.70213	0.000101217
8073605	NM_001197	BIK	BCL2-interacting killer (apoptosis-inducing)	0.787543	0.0887561	0.676887	0.000563237	0.586931	0.000904146
8054945	NM_139343	BIN1	bridging integrator 1	0.268163	5.06195e-07	0.524992	2.57943e-05	0.295142	3.30273e-07
7963289	NM_016293	BIN2	bridging integrator 2	0.710511	0.00702816	0.753105	0.00497478	0.564472	8.33333e-05
8149707	NM_018688	BIN3	bridging integrator 3	1.08259	0.302598	0.685873	0.00043003	0.74221	0.0112319
7943424	NM_001166	BIRC2	baculoviral IAP repeat-containing 2	1.04953	0.55847	1.72525	8.26975e-05	2.12564	1.09607e-05
7943413	NM_001165	BIRC3	baculoviral IAP repeat-containing 3	1.11697	0.367944	18.1661	2.15332e-08	16.8024	1.13805e-08
8018860	NM_001168	BIRC5	baculoviral IAP repeat-containing 5	0.836125	0.130566	0.832776	0.0595978	0.797275	0.0314923
8010260	NM_001168	BIRC5	baculoviral IAP repeat-containing 5	0.470503	3.33557e-05	0.438486	5.58456e-06	0.384957	1.03901e-05
8041283	NM_016252	BIRC6	baculoviral IAP repeat-containing 6	1.13769	0.131354	0.946259	0.39561	1.02705	0.709551
8064031	NM_139317	BIRC7	baculoviral IAP repeat-containing 7	0.982262	0.866539	1.24141	0.038789	1.13965	0.196296
8039078	NM_033341	BIRC8	baculoviral IAP repeat-containing 8	0.964681	0.671079	1.37507	0.0105187	1.14176	0.0704399
7969933	AK126520	BIVM	basic, immunoglobulin-like variable motif containing	1.032	0.85019	0.636336	0.00472669	0.909286	0.626765
7969916	NM_017693	BIVM	basic, immunoglobulin-like variable motif containing	1.11459	0.333547	0.495022	0.000165734	0.604465	0.000396641
8066195	NM_006698	BLCAP	bladder cancer associated protein	1.23668	0.0541296	0.907192	0.253171	1.02193	0.779966
7952309	NM_001001786	BLID	BH3-like motif containing, cell death inducer	1.06262	0.521847	0.987569	0.890829	0.925478	0.513508
8144625	NM_001715	BLK	B lymphoid tyrosine kinase	0.919172	0.510651	1.05551	0.58982	1.0383	0.714596
7986068	NM_000057	BLM	Bloom syndrome, RecQ helicase-like	0.336341	1.13688e-06	0.242608	1.27919e-06	0.218116	4.13843e-07
8014008	NM_000386	BLMH	bleomycin hydrolase	0.881772	0.183814	1.21781	0.0123185	1.30749	0.00323166
7935270	NM_013314	BLNK	B-cell linker	0.665069	0.000935655	1.64027	0.000142864	1.73643	6.27554e-05
7956013	NM_001487	BLOC1S1	biogenesis of lysosomal organelles complex-1, subunit 1	0.93792	0.389698	0.848722	0.0544472	0.76146	0.00450659
7935746	NM_001001342	BLOC1S2	biogenesis of lysosomal organelles complex-1, subunit 2	1.21263	0.0737668	1.88113	5.07473e-05	2.31837	7.65895e-06
8029640	NM_212550	BLOC1S3	biogenesis of lysosomal organelles complex-1, subunit 3	1.05139	0.528232	1.17085	0.0409911	1.12084	0.156814
8132515	NM_000712	BLVRA	biliverdin reductase A	0.493522	2.35773e-05	2.62571	6.67601e-07	2.3665	1.78817e-06
8036913	NM_000713	BLVRB	biliverdin reductase B (flavin reductase (NADPH))	0.671485	0.00123246	0.805005	0.0237534	0.649683	0.000646648
7907171	NM_003666	BLZF1	basic leucine zipper nuclear factor 1	1.07576	0.423409	4.76404	8.28704e-08	4.73413	1.06664e-07
7987454	NM_001003940	BMF	Bcl2 modifying factor	1.2378	0.0691465	3.48997	1.39194e-06	2.24781	2.9599e-05
7926609	NM_005180	BMI1	BMI1 polycomb ring finger oncogene	0.57526	0.000538037	0.468277	9.85181e-06	0.476624	5.26971e-06
8145055	NM_006129	BMP1	bone morphogenetic protein 1	0.83711	0.0648521	0.842573	0.0548341	0.790317	0.0151399
8052747	NM_014482	BMP10	bone morphogenetic protein 10	0.590543	0.000532741	0.778233	0.0439191	0.746605	0.0285731
8167642	NM_005448	BMP15	bone morphogenetic protein 15	0.950426	0.558198	0.952579	0.630389	1.09901	0.34447
8060850	NM_001200	BMP2	bone morphogenetic protein 2	0.521727	2.94597e-05	0.902778	0.179275	0.688577	0.00486578
8096004	NM_198892	BMP2K	BMP2 inducible kinase	1.04262	0.643537	1.21625	0.0261728	1.27535	0.0166569
8096070	NM_001201	BMP3	bone morphogenetic protein 3	0.900528	0.433682	1.04462	0.634478	0.972453	0.797383
7979241	NM_001202	BMP4	bone morphogenetic protein 4	0.769438	0.0255533	0.810595	0.0278019	0.709831	0.00126391
8127193	NM_021073	BMP5	bone morphogenetic protein 5	0.900724	0.178762	0.857233	0.0876452	0.933061	0.580939
8116818	NM_001718	BMP6	bone morphogenetic protein 6	1.36641	0.0163055	1.34482	0.0263321	2.42414	1.98962e-05
8067185	NM_001719	BMP7	bone morphogenetic protein 7	1.03998	0.779539	1.33759	0.0192317	1.23945	0.0808396
7900340	NM_181809	BMP8A	bone morphogenetic protein 8a	1.26879	0.0167002	0.444998	1.73248e-05	0.62968	8.58618e-05
7915252	NM_001720	BMP8B	bone morphogenetic protein 8b	0.844701	0.313397	0.58213	0.00308758	0.355958	4.8308e-05
8132250	NM_133468	BMPER	BMP binding endothelial regulator	1.00989	0.91974	1.04816	0.551875	0.992182	0.926463
7928855	NM_004329	BMPR1A	bone morphogenetic protein receptor, type IA	0.931172	0.523891	0.73409	0.0123991	0.78743	0.0433341
7952305	NM_004329	BMPR1A	bone morphogenetic protein receptor, type IA	0.897543	0.381563	0.698854	0.0104408	0.762761	0.040738
8096511	NM_001203	BMPR1B	bone morphogenetic protein receptor, type IB	0.994369	0.951875	1.20827	0.0447714	1.12007	0.252181
8047538	NM_001204	BMPR2	bone morphogenetic protein receptor, type II (serine	1.06392	0.561176	2.86271	9.87333e-07	2.93478	9.30857e-07
8071649	BC043345	BMS1	BMS1 homolog, ribosome assembly protein (yeast)	1.07214	0.357536	0.763218	0.00232322	0.867543	0.0624938
7927108	NM_014753	BMS1	BMS1 homolog, ribosome assembly protein (yeast)	1.48143	0.00229772	0.850569	0.147831	1.00695	0.93796
7933290	NR_003611	BMS1P5	BMS1 pseudogene 5	1.08957	0.375095	1.18554	0.0269412	1.09486	0.232818
7933413	NR_003611	BMS1P5	BMS1 pseudogene 5	1.05386	0.542775	1.14995	0.100086	1.09255	0.233041
8166157	NM_203281	BMX	BMX non-receptor tyrosine kinase	1.08118	0.413477	0.919185	0.311092	0.969391	0.665462
7991080	NM_001717	BNC1	basonuclin 1	0.971512	0.773011	1.07526	0.49801	1.04358	0.67235
8160260	NM_017637	BNC2	basonuclin 2	1.15419	0.174739	1.04506	0.512843	0.978466	0.733974
8110043	NM_013979	BNIP1	BCL2	1.0808	0.413942	1.0559	0.522697	1.1228	0.265319
7989323	NM_004330	BNIP2	BCL2	1.09976	0.275566	0.941311	0.372831	1.13309	0.223602
7973743	ENST00000355069	BNIP3	BCL2	1.1377	0.161791	0.967174	0.69978	0.901342	0.182556
7937079	NM_004052	BNIP3	BCL2	0.908117	0.281613	0.733002	0.00154569	0.746548	0.00964728
8145454	NM_004331	BNIP3L	BCL2	1.0672	0.436947	2.24257	5.44772e-06	2.42606	4.43181e-06
7905308	NM_001159642	BNIPL	BCL2	1.06392	0.654521	1.16453	0.0525136	1.18122	0.0355198
8081686	NM_033254	BOC	Boc homolog (mouse)	1.04994	0.642354	1.12036	0.30442	1.05248	0.530309
8115865	NM_138369	BOD1	biorientation of chromosomes in cell division 1	1.12932	0.159712	1.15773	0.0552475	1.25383	0.0305652
8099410	NM_148894	BOD1L	biorientation of chromosomes in cell division 1-like	1.07388	0.32668	1.0458	0.514831	1.12785	0.105073
8021344	AK301799	BOD1P	biorientation of chromosomes in cell division 1 pseudogene	0.975387	0.792556	1.1293	0.350726	1.1806	0.117247
8049876	NM_032515	BOK	BCL2-related ovarian killer	0.964092	0.749292	1.07998	0.380175	1.01916	0.844794
7905092	NM_016074	BOLA1	bolA homolog 1 (E. coli)	0.940667	0.465263	0.928845	0.476946	0.872335	0.0835987
8000692	NM_001031827	BOLA2	bolA homolog 2 (E. coli)	1.0598	0.436663	1.09818	0.159737	1.11225	0.16576
8053059	NM_212552	BOLA3	bolA homolog 3 (E. coli)	1.687	0.000166491	0.906585	0.130758	0.914835	0.194607
8058075	NM_033030	BOLL	bol, boule-like (Drosophila)	1.23286	0.0704953	1.16371	0.0685285	1.10124	0.227744
8153678	NM_015201	BOP1	block of proliferation 1	1.18222	0.0889851	0.669279	0.00105662	0.610657	0.000919967
8153664	NM_015201	BOP1	block of proliferation 1	1.08447	0.282638	0.749945	0.00218997	0.718526	0.000780989
7902072	AB088847	BPA-1	brain peptide A1	0.965508	0.684861	1.25515	0.0141463	1.02219	0.817307
8083025	NR_026783	BPESC1	blepharophimosis, epicanthus inversus and ptosis, candidate 1 (non-protein coding)	1.18338	0.114338	1.20308	0.0496079	1.05356	0.560436
8136341	NM_199186	BPGM	2,3-bisphosphoglycerate mutase	1.00737	0.931467	1.00194	0.980944	1.32217	0.00827692
8116635	NR_026650	BPHL	biphenyl hydrolase-like (serine hydrolase)	0.919301	0.401514	0.965791	0.641043	0.717168	0.0136918
8062444	NM_001725	BPI	bactericidal	1.23362	0.0657074	1.14763	0.103026	1.43707	0.00408598
8061780	NM_025227	BPIL1	bactericidal	1.07327	0.512574	0.982398	0.784843	0.919087	0.368731
8075600	NM_174932	BPIL2	bactericidal	1.16381	0.169397	1.06286	0.522337	1.03314	0.64968
8061799	NM_174897	BPIL3	bactericidal	1.05922	0.729704	1.27469	0.0592385	1.142	0.226307
7924388	NM_006085	BPNT1	3'(2'), 5'-bisphosphate nucleotidase 1	1.37687	0.0172555	0.63922	0.00259692	0.808805	0.0332424
8009382	NM_004459	BPTF	bromodomain PHD finger transcription factor	1.09899	0.294312	0.934027	0.318784	0.943807	0.480578
8176821	NM_004678	BPY2	basic charge, Y-linked, 2	1.2129	0.0373731	1.02807	0.683386	1.17194	0.0558423
8176867	NM_004678	BPY2	basic charge, Y-linked, 2	1.2129	0.0373731	1.02807	0.683386	1.17194	0.0558423
8177449	NM_004678	BPY2	basic charge, Y-linked, 2	1.2129	0.0373731	1.02807	0.683386	1.17194	0.0558423
8143417	NM_004333	BRAF	v-raf murine sarcoma viral oncogene homolog B1	1.20684	0.0499219	1.11183	0.135656	1.18681	0.0322892
7966427	NM_006768	BRAP	BRCA1 associated protein	1.04898	0.558743	1.02308	0.75914	1.15924	0.0635467
8015769	NR_027676	BRCA1	breast cancer 1, early onset	0.347507	1.66009e-05	0.384038	6.31526e-06	0.361157	1.48042e-06
7968484	NM_000059	BRCA2	breast cancer 2, early onset	0.337187	9.50784e-06	1.11517	0.110651	0.918423	0.250976
8171006	NM_024332	BRCC3	BRCA1	0.883281	0.278271	0.573352	0.00110864	0.670799	0.00425759
8076836	NM_014577	BRD1	bromodomain containing 1	1.10893	0.182359	1.03501	0.58668	1.07966	0.397299
8118580	NM_005104	BRD2	bromodomain containing 2	1.00857	0.914626	1.21784	0.0205488	1.16403	0.0567491
8179504	NM_005104	BRD2	bromodomain containing 2	1.01927	0.809265	1.23471	0.0150085	1.17812	0.042314
8164995	NM_007371	BRD3	bromodomain containing 3	0.860025	0.0872806	0.780213	0.00662479	0.670432	0.000501555
8034983	NM_058243	BRD4	bromodomain containing 4	0.941126	0.479479	1.05774	0.476913	0.982707	0.814281
8001350	NM_013263	BRD7	bromodomain containing 7	0.960639	0.676047	1.01079	0.876655	1.06258	0.563029
8083704	NM_013263	BRD7	bromodomain containing 7	0.975739	0.830457	1.06092	0.511662	1.10961	0.519473
8121725	NR_002730	BRD7P3	bromodomain containing 7 pseudogene 3	0.933333	0.506895	0.90741	0.381991	0.913992	0.395856
8121727	NR_002730	BRD7P3	bromodomain containing 7 pseudogene 3	0.833769	0.0663169	0.932139	0.339055	1.11501	0.153208
8114365	NM_139199	BRD8	bromodomain containing 8	1.38953	0.00235032	0.584826	0.000114627	0.678285	0.000581284
8110734	NR_027633	BRD9	bromodomain containing 9	0.973406	0.801556	0.807475	0.015276	0.786661	0.0133791
7902934	NM_207189	BRDT	bromodomain, testis-specific	1.05644	0.544967	1.11059	0.192523	1.01556	0.837622
8041031	NM_199193	BRE	brain and reproductive organ-expressed (TNFRSF1A modulator)	1.0016	0.985837	0.751555	0.00504431	0.890755	0.178182
8148671	NR_015445	BREA2	breast cancer estrogen-induced apoptosis 2	1.00317	0.977447	1.21	0.0825168	1.11688	0.263654
7981573	NM_145685	BRF1	BRF1 homolog, subunit of RNA polymerase III transcription initiation factor IIIB (S. cerevisiae)	0.996439	0.961334	0.833592	0.028352	0.769257	0.00423383
8150219	NM_018310	BRF2	BRF2, subunit of RNA polymerase III transcription initiation factor, BRF1-like	0.925933	0.305094	0.757069	0.0138783	0.794572	0.0157514
8134454	NM_015379	BRI3	brain protein I3	0.999035	0.991175	1.27221	0.00961172	1.07043	0.392728
7959777	NM_080626	BRI3BP	BRI3 binding protein	0.491065	2.82008e-05	0.264041	2.26355e-07	0.211546	9.18153e-08
8017262	NM_032043	BRIP1	BRCA1 interacting protein C-terminal helicase 1	0.262885	2.65583e-07	0.802276	0.0132701	0.526115	5.55611e-05
7949603	NM_015399	BRMS1	breast cancer metastasis suppressor 1	1.04559	0.714788	0.73576	0.00145014	0.749808	0.00327195
7973948	NM_032352	BRMS1L	breast cancer metastasis-suppressor 1-like	0.770279	0.104232	0.733287	0.0695145	0.948498	0.545757
7922095	NR_026550	BRP44	brain protein 44	0.849991	0.148093	0.611419	0.000131195	0.624399	0.000147634
8130732	NM_016098	BRP44L	brain protein 44-like	1.56248	0.000650628	0.703697	0.00168266	0.876193	0.107528
8077595	NM_001003694	BRPF1	bromodomain and PHD finger containing, 1	0.87223	0.110738	0.860593	0.0569426	0.713133	0.00254124
8119034	NM_015695	BRPF3	bromodomain and PHD finger containing, 3	1.39234	0.00490611	0.97472	0.737512	1.2161	0.0279937
8170159	NM_001727	BRS3	bombesin-like receptor 3	1.0246	0.833383	1.06961	0.509412	1.15421	0.106935
8031441	NM_032430	BRSK1	BR serine	1.04648	0.632939	1.15939	0.0383308	0.888748	0.206408
7937667	NM_003957	BRSK2	BR serine	1.01425	0.905642	1.19665	0.0197013	1.18553	0.0362123
8022952	NM_020180	BRUNOL4	bruno-like 4, RNA binding protein (Drosophila)	0.957517	0.753065	1.33232	0.014752	1.04775	0.589978
8024605	NM_021938	BRUNOL5	bruno-like 5, RNA binding protein (Drosophila)	0.996858	0.977644	1.13159	0.158307	1.03359	0.690873
7990191	NM_052840	BRUNOL6	bruno-like 6, RNA binding protein (Drosophila)	1.07546	0.516952	1.08645	0.322271	1.04675	0.552595
8070341	NM_033656	BRWD1	bromodomain and WD repeat domain containing 1	1.14404	0.244322	0.68998	0.00334332	0.848286	0.113287
7930996	NM_018117	BRWD2	bromodomain and WD repeat domain containing 2	1.19586	0.0486094	1.26493	0.00894969	1.67569	8.28881e-05
8173766	NM_153252	BRWD3	bromodomain and WD repeat domain containing 3	1.02223	0.835661	1.30257	0.0142086	1.52541	0.00100277
7948798	NM_001130702	BSCL2	Berardinelli-Seip congenital lipodystrophy 2 (seipin)	0.832404	0.124674	0.896795	0.349461	0.848359	0.196434
7914530	NM_001143888	BSDC1	BSD domain containing 1	1.2938	0.0223414	1.00758	0.930348	1.07394	0.473509
8023955	NM_001728	BSG	basigin (Ok blood group)	0.963603	0.611786	0.569485	3.43461e-05	0.511129	0.000120338
8079759	NM_003458	BSN	bassoon (presynaptic cytomatrix protein)	0.927689	0.391531	1.08361	0.331544	0.904162	0.207271
7901691	NM_057176	BSND	Bartter syndrome, infantile, with sensorineural deafness (Barttin)	0.960422	0.687805	1.10083	0.217794	1.05438	0.468002
8037959	NM_001128326	BSPH1	binder of sperm protein homolog 1	0.938345	0.575968	1.11828	0.255272	1.0593	0.615426
8157300	NM_017688	BSPRY	B-box and SPRY domain containing	0.803203	0.0142521	0.906966	0.248156	0.687531	0.018677
8094228	NM_004334	BST1	bone marrow stromal cell antigen 1	1.04213	0.64278	0.464895	4.98711e-05	0.508445	1.79107e-05
8035304	NM_004335	BST2	bone marrow stromal cell antigen 2	1.04535	0.738315	3.97031	2.50076e-07	3.57722	3.82995e-07
7952321	NM_001098169	BSX	brain-specific homeobox	1.11181	0.44292	1.15525	0.0932583	1.01764	0.807902
7929201	NM_003972	BTAF1	BTAF1 RNA polymerase II, B-TFIID transcription factor-associated, 170kDa (Mot1 homolog, S. cerevisiae)	0.992191	0.926462	1.35685	0.00200819	1.31345	0.00692255
7991057	NM_025238	BTBD1	BTB (POZ) domain containing 1	1.22033	0.0574893	0.817866	0.01994	0.937569	0.492268
7946680	NM_032320	BTBD10	BTB (POZ) domain containing 10	1.02641	0.767512	0.797627	0.0405589	0.927702	0.387864
7958377	AK124835	BTBD11	BTB (POZ) domain containing 11	1.31978	0.0577936	1.04287	0.75153	0.995346	0.973956
7958352	NM_001018072	BTBD11	BTB (POZ) domain containing 11	0.998543	0.985945	1.01393	0.816409	1.05797	0.405002
7999008	NM_032444	BTBD12	BTB (POZ) domain containing 12	0.903241	0.169995	0.746024	0.00207936	0.74544	0.00188033
7931062	NM_144587	BTBD16	BTB (POZ) domain containing 16	0.932744	0.41639	1.04906	0.722484	1.02065	0.778037
8032380	NM_017797	BTBD2	BTB (POZ) domain containing 2	1.03093	0.739399	0.80212	0.041667	0.623021	0.000322203
8060988	NM_014962	BTBD3	BTB (POZ) domain containing 3	1.15058	0.21472	0.552531	0.000663432	0.60995	0.000349621
7977340	NM_033271	BTBD6	BTB (POZ) domain containing 6	0.886365	0.220336	0.667878	0.000275066	0.589251	0.000329353
7980998	NM_001002860	BTBD7	BTB (POZ) domain containing 7	0.905898	0.244956	0.887488	0.132537	0.882042	0.0882857
7902965	NM_183242	BTBD8	BTB (POZ) domain containing 8	0.964502	0.74663	0.771678	0.0103565	0.825069	0.0792419
8126121	NM_052893	BTBD9	BTB (POZ) domain containing 9	1.08668	0.395772	0.84173	0.0290078	0.969897	0.706391
8101002	NM_001729	BTC	betacellulin	0.964803	0.815958	2.94528	1.73285e-06	2.59908	6.7247e-06
8078147	NM_000060	BTD	biotinidase	0.918457	0.380928	0.502312	8.65894e-05	0.531536	4.8052e-05
8106181	NM_001037637	BTF3	basic transcription factor 3	1.13019	0.189669	0.878889	0.105337	1.0029	0.965069
7969479	NR_026983	BTF3L1	basic transcription factor 3, like 1 pseudogene	0.937554	0.526814	1.07062	0.410939	1.26534	0.0208032
7901418	NM_152265	BTF3L4	basic transcription factor 3-like 4	0.961872	0.71199	0.535749	0.000274523	0.745095	0.01199
8069561	NM_152265	BTF3L4	basic transcription factor 3-like 4	0.983595	0.893585	0.522622	0.000862817	0.724295	0.0131383
7965423	NM_001731	BTG1	B-cell translocation gene 1, anti-proliferative	1.42007	0.00205834	2.03021	5.80613e-06	2.63726	6.97374e-07
7908917	NM_006763	BTG2	BTG family, member 2	1.05945	0.416915	2.10645	2.15629e-06	2.00188	9.32652e-06
8069565	NM_001130914	BTG3	BTG family, member 3	0.508386	0.000543947	1.605	7.66983e-05	1.76635	0.000219976
7951604	NM_017589	BTG4	B-cell translocation gene 4	1.09452	0.473823	0.930983	0.384715	0.959674	0.613787
8174051	NM_000061	BTK	Bruton agammaglobulinemia tyrosine kinase	1.05074	0.534362	1.74018	2.49749e-05	1.7476	3.71768e-05
8089519	NM_181780	BTLA	B and T lymphocyte associated	0.984341	0.861408	1.07451	0.385188	1.05693	0.549341
8117498	NM_001732	BTN1A1	butyrophilin, subfamily 1, member A1	0.997411	0.971873	0.99005	0.874163	0.892863	0.117326
8117485	NM_078476	BTN2A1	butyrophilin, subfamily 2, member A1	0.981688	0.795307	1.13126	0.128242	1.29561	0.0203243
8117447	NM_006995	BTN2A2	butyrophilin, subfamily 2, member A2	0.846368	0.0556536	0.978979	0.772041	1.14429	0.224558
8117470	NR_027795	BTN2A3	butyrophilin, subfamily 2, member A3	0.946044	0.62466	0.912508	0.446459	1.07618	0.458987
8117458	NM_001145009	BTN3A1	butyrophilin, subfamily 3, member A1	1.03933	0.640712	1.68754	0.00138509	1.72392	5.91442e-05
8117435	NM_007047	BTN3A2	butyrophilin, subfamily 3, member A2	1.60228	0.00310408	1.99566	0.00012429	2.35484	3.25e-05
8117476	NM_006994	BTN3A3	butyrophilin, subfamily 3, member A3	1.63205	0.00426181	4.26414	1.34509e-07	4.49672	9.58399e-08
8125426	NM_019602	BTNL2	butyrophilin-like 2 (MHC class II associated)	1.02773	0.730901	0.958243	0.574352	0.833796	0.0748192
8178795	NM_019602	BTNL2	butyrophilin-like 2 (MHC class II associated)	1.02773	0.730901	0.958243	0.574352	0.833796	0.0748192
8179996	NM_019602	BTNL2	butyrophilin-like 2 (MHC class II associated)	1.02773	0.730901	0.958243	0.574352	0.833796	0.0748192
8110620	NM_197975	BTNL3	butyrophilin-like 3	0.881637	0.296133	0.906475	0.318502	0.773884	0.0450206
8116537	NM_024850	BTNL8	butyrophilin-like 8	0.896234	0.232485	1.00881	0.915993	0.941359	0.517474
8110606	NM_024850	BTNL8	butyrophilin-like 8	0.879682	0.173254	0.990984	0.91499	0.949638	0.617058
8110631	NM_152547	BTNL9	butyrophilin-like 9	0.974736	0.818275	1.15923	0.218231	0.913899	0.30673
7929958	NM_033637	BTRC	beta-transducin repeat containing	1.03706	0.768203	0.612115	0.00155512	0.844772	0.0917122
8054580	NM_004336	BUB1	budding uninhibited by benzimidazoles 1 homolog (yeast)	0.459741	3.32152e-05	0.498468	5.64842e-05	0.351865	3.73152e-06
7982663	NM_001211	BUB1B	budding uninhibited by benzimidazoles 1 homolog beta (yeast)	0.443748	4.25716e-05	0.36665	4.99504e-06	0.302151	8.16748e-07
7931187	NM_004725	BUB3	budding uninhibited by benzimidazoles 3 homolog (yeast)	0.694893	0.0222608	0.533954	0.000138599	0.586021	0.00018508
7951826	NM_032725	BUD13	BUD13 homolog (S. cerevisiae)	0.632171	0.000619128	0.668162	0.000653525	0.609181	0.0002091
8134589	NM_003910	BUD31	BUD31 homolog (S. cerevisiae)	0.990277	0.912116	0.880021	0.0652375	0.895708	0.139474
8128553	NM_147147	BVES	blood vessel epicardial substance	0.448119	2.41151e-05	1.47554	0.000301156	1.24846	0.00946773
8062211	NM_032194	BXDC1	brix domain containing 1	1.22512	0.0317674	1.02093	0.804536	1.34927	0.0155285
8121510	NM_032194	BXDC1	brix domain containing 1	1.45841	0.0336955	1.16276	0.258926	1.47196	0.0504236
8104825	NM_018321	BXDC2	brix domain containing 2	1.02596	0.774438	0.827955	0.100292	0.921473	0.446801
7902634	NM_025065	BXDC5	brix domain containing 5	1.06994	0.417567	1.07045	0.395992	1.2275	0.0643215
8119492	NM_004053	BYSL	bystin-like	1.24437	0.0168094	0.734092	0.00341204	0.804702	0.0286973
8016947	NM_004758	BZRAP1	benzodiazapine receptor (peripheral) associated protein 1	1.04395	0.692963	1.0965	0.300079	0.976036	0.776866
8119396	NM_001010873	BZRPL1	benzodiazapine receptor (peripheral)-like 1	0.957796	0.615475	0.942183	0.402711	0.871249	0.298491
8047339	NR_026584	BZW1L1	basic leucine zipper and W2 domains 1 like 1	1.04163	0.590524	1.00347	0.957175	1.19792	0.0575132
8131583	NM_001159767	BZW2	basic leucine zipper and W2 domains 2	1.48577	0.00510204	0.781866	0.0149773	1.05773	0.553757
7933204	NM_007021	C10orf10	chromosome 10 open reading frame 10	0.966014	0.77845	1.04592	0.482146	0.913614	0.257119
7928300	NM_173473	C10orf104	chromosome 10 open reading frame 104	1.19981	0.0373679	0.866992	0.0994318	1.17579	0.0403179
7927723	NM_173554	C10orf107	chromosome 10 open reading frame 107	1.11615	0.156057	1.03599	0.579891	1.03204	0.636766
7925813	NR_027152	C10orf108	chromosome 10 open reading frame 108	1.06431	0.590155	1.10963	0.199276	1.07123	0.454334
7928534	NM_032024	C10orf11	chromosome 10 open reading frame 11	0.72966	0.0146876	0.738053	0.015911	0.591958	8.8197e-05
7925846	NR_024628	C10orf110	chromosome 10 open reading frame 110	1.11547	0.286632	1.16132	0.229659	1.08454	0.317349
7932221	BC029034	C10orf111	chromosome 10 open reading frame 111	1.01927	0.821969	0.959377	0.529238	0.889128	0.232734
7932492	BC140744	C10orf113	chromosome 10 open reading frame 113	0.957506	0.68448	1.01727	0.885302	0.998402	0.988027
7932495	NM_001010911	C10orf114	chromosome 10 open reading frame 114	1.13205	0.211698	1.1656	0.146872	1.05486	0.531153
7928882	NM_006829	C10orf116	chromosome 10 open reading frame 116	0.7629	0.0285305	1.17093	0.123125	0.846569	0.10478
7936419	NM_018017	C10orf118	chromosome 10 open reading frame 118	0.907867	0.494267	0.850708	0.0998713	1.16503	0.101346
7936706	NM_024834	C10orf119	chromosome 10 open reading frame 119	0.749633	0.00344259	0.701668	0.0010249	0.769861	0.00472796
7929609	BC024315	C10orf12	chromosome 10 open reading frame 12	1.12094	0.299463	0.806588	0.0221937	1.0278	0.74605
7936793	BC140922	C10orf120	chromosome 10 open reading frame 120	1.0489	0.626703	0.702742	0.00531094	0.815127	0.0172173
7936918	NM_001128202	C10orf122	chromosome 10 open reading frame 122	1.19635	0.103258	0.90586	0.299804	0.853167	0.0685094
7937208	NM_198472	C10orf125	chromosome 10 open reading frame 125	1.0306	0.734385	1.14567	0.0755153	1.1325	0.0801354
7926882	ENST00000375520	C10orf126	chromosome 10 open reading frame 126	1.00295	0.970371	1.11097	0.31025	1.00934	0.904222
7929497	NM_207321	C10orf129	chromosome 10 open reading frame 129	0.923882	0.383535	0.965827	0.600455	1.04827	0.553924
7929525	AK294399	C10orf131	chromosome 10 open reading frame 131	1.0814	0.411141	0.855565	0.0704661	0.949279	0.610355
7930818	ENST00000341276	C10orf134	chromosome 10 open reading frame 134	1.01795	0.889862	1.15434	0.15309	0.89317	0.249193
7931239	NM_015608	C10orf137	chromosome 10 open reading frame 137	0.909614	0.308873	0.857416	0.0377582	0.945474	0.385248
7932498	NM_207371	C10orf140	chromosome 10 open reading frame 140	0.776447	0.0231117	1.00592	0.925537	0.902542	0.1843
7937007	NM_001039762	C10orf141	chromosome 10 open reading frame 141	0.833627	0.128418	1.08296	0.268188	0.924834	0.351245
7925978	NM_017782	C10orf18	chromosome 10 open reading frame 18	1.42937	0.00260934	1.29873	0.00358086	1.46811	0.000354805
7929901	NM_021830	C10orf2	chromosome 10 open reading frame 2	1.42884	0.015187	1.17972	0.148332	1.27019	0.0287969
7930162	NM_017787	C10orf26	chromosome 10 open reading frame 26	0.754404	0.0198443	0.740802	0.00865629	0.874124	0.167137
7934166	NM_152710	C10orf27	chromosome 10 open reading frame 27	1.04942	0.648799	0.994105	0.930226	0.877009	0.0933324
7929719	NM_014472	C10orf28	chromosome 10 open reading frame 28	0.965225	0.712154	1.1712	0.0804034	1.34282	0.00577987
7932019	ENST00000379256	C10orf31	chromosome 10 open reading frame 31	0.959914	0.652515	1.0453	0.62036	0.921577	0.377694
7930170	NM_001136200	C10orf32	chromosome 10 open reading frame 32	1.25157	0.232035	1.23321	0.135161	1.84027	0.000992983
7928064	NM_145306	C10orf35	chromosome 10 open reading frame 35	0.972581	0.849342	1.22569	0.0473635	1.01024	0.924514
7935123	NM_145246	C10orf4	chromosome 10 open reading frame 4	1.00204	0.98108	0.878999	0.0967825	1.04275	0.589732
7928531	NR_024421	C10orf41	chromosome 10 open reading frame 41	1.03615	0.826338	1.45799	0.00693772	1.12796	0.322418
7936596	NM_153810	C10orf46	chromosome 10 open reading frame 46	1.20661	0.0662608	1.59561	0.000783315	1.9038	5.31138e-05
7926158	NM_153256	C10orf47	chromosome 10 open reading frame 47	1.0553	0.690722	1.20007	0.0809689	1.08198	0.520599
7927505	NM_182554	C10orf53	chromosome 10 open reading frame 53	1.13625	0.129627	1.12345	0.189147	1.00315	0.960533
7934185	NM_022153	C10orf54	chromosome 10 open reading frame 54	0.719881	0.00552937	0.791609	0.0184003	0.677766	0.0013026
7934505	NM_001001791	C10orf55	chromosome 10 open reading frame 55	1.04103	0.766223	1.18924	0.189222	1.12631	0.324347
7928671	BC022252	C10orf57	chromosome 10 open reading frame 57	1.28713	0.0067855	0.607824	0.00136602	0.60511	0.000234934
7928695	NM_032333	C10orf58	chromosome 10 open reading frame 58	1.18776	0.0682457	1.1393	0.0692038	1.08502	0.264287
7929674	BC037252	C10orf62	chromosome 10 open reading frame 62	1.02717	0.806545	1.2952	0.0239744	1.14149	0.223521
7932542	NM_153714	C10orf67	chromosome 10 open reading frame 67	0.870299	0.164435	0.851513	0.0448888	0.885096	0.113043
7926936	NM_024688	C10orf68	chromosome 10 open reading frame 68	0.925589	0.436716	0.848598	0.0445125	0.868608	0.067203
7927474	NM_001135196	C10orf71	chromosome 10 open reading frame 71	1.10265	0.300659	1.01297	0.8763	1.10848	0.403934
7933488	NM_001031746	C10orf72	chromosome 10 open reading frame 72	0.98965	0.93038	0.947569	0.423302	0.986971	0.863746
7935951	NM_024541	C10orf76	chromosome 10 open reading frame 76	1.0948	0.335042	1.50165	0.00125388	1.57687	0.000596318
7930299	NM_145247	C10orf78	chromosome 10 open reading frame 78	0.750332	0.0226925	0.814126	0.134922	0.97122	0.792874
7936201	AK295018	C10orf79	chromosome 10 open reading frame 79	1.07225	0.352848	1.05462	0.43391	0.957687	0.569847
7930593	AK292867	C10orf81	chromosome 10 open reading frame 81	0.937194	0.481251	1.02238	0.806994	0.882511	0.203349
7936507	BC021737	C10orf82	chromosome 10 open reading frame 82	0.959515	0.664373	1.11413	0.122913	0.953113	0.645026
7936578	NM_022063	C10orf84	chromosome 10 open reading frame 84	1.15844	0.189924	0.805614	0.0345883	0.963387	0.683008
7930994	BC108662	C10orf85	chromosome 10 open reading frame 85	0.957659	0.735558	1.0639	0.648343	0.991444	0.94671
7936817	NM_024942	C10orf88	chromosome 10 open reading frame 88	0.912209	0.363146	0.753497	0.0131332	0.811954	0.0422775
7936996	NM_001004298	C10orf90	chromosome 10 open reading frame 90	0.893676	0.284767	1.01953	0.818495	1.0723	0.518148
7931473	NM_173541	C10orf91	chromosome 10 open reading frame 91	0.76777	0.0395212	0.804171	0.0354545	0.728892	0.00147237
7937112	NM_017609	C10orf92	chromosome 10 open reading frame 92	1.18937	0.132174	1.10956	0.29986	1.21366	0.0218441
7937135	NM_173572	C10orf93	chromosome 10 open reading frame 93	0.857842	0.0925081	0.87645	0.172629	0.849848	0.0824998
7936023	BC126459	C10orf95	chromosome 10 open reading frame 95	1.04103	0.680828	1.19207	0.0793571	1.11815	0.149406
7930750	NM_198515	C10orf96	chromosome 10 open reading frame 96	1.0459	0.562827	0.998947	0.990162	1.09096	0.263777
7928766	NM_207373	C10orf99	chromosome 10 open reading frame 99	1.08837	0.432215	1.20903	0.0648764	1.04307	0.615488
7943779	NM_022761	C11orf1	chromosome 11 open reading frame 1	1.25354	0.0145889	0.607503	0.000531595	0.630935	0.000228904
7948606	NM_014206	C11orf10	chromosome 11 open reading frame 10	0.852162	0.0457118	0.8004	0.0101211	0.786386	0.00884862
7946428	NM_020643	C11orf16	chromosome 11 open reading frame 16	1.04401	0.681489	1.17401	0.144158	1.09617	0.4135
7938301	NM_020642	C11orf17	chromosome 11 open reading frame 17	0.791196	0.00992405	0.60436	7.26864e-05	0.528483	1.41329e-05
7941136	NM_013265	C11orf2	chromosome 11 open reading frame 2	1.02032	0.815538	0.760509	0.0121388	0.683873	0.00502738
7945734	AB029488	C11orf21	chromosome 11 open reading frame 21	0.881079	0.116598	0.915072	0.355172	0.723701	0.00441366
7949948	NM_022338	C11orf24	chromosome 11 open reading frame 24	0.863876	0.127298	0.733187	0.00479711	0.662579	0.0056659
7942650	NM_020193	C11orf30	chromosome 11 open reading frame 30	1.11867	0.218664	0.845018	0.0839046	1.00856	0.925347
7940070	NM_170746	C11orf31	chromosome 11 open reading frame 31	0.809102	0.0488304	1.11044	0.134713	0.862339	0.0650972
7951695	NM_001145024	C11orf34	chromosome 11 open reading frame 34	0.948391	0.668391	1.07496	0.482219	1.06337	0.59796
7945445	BC039077	C11orf35	chromosome 11 open reading frame 35	0.910712	0.393823	0.880176	0.218273	0.757391	0.022176
7937404	BC039077	C11orf35	chromosome 11 open reading frame 35	0.85828	0.125919	1.10526	0.18559	0.983261	0.816573
7937876	AK097749	C11orf36	chromosome 11 open reading frame 36	1.14136	0.141532	0.884348	0.15171	0.890693	0.177886
7937868	NR_027138	C11orf36	chromosome 11 open reading frame 36	1.01374	0.855232	1.10635	0.256682	0.938891	0.400058
7945974	AF439154	C11orf40	chromosome 11 open reading frame 40	0.973365	0.764831	0.847536	0.0315501	0.848933	0.271255
7939215	NM_012194	C11orf41	chromosome 11 open reading frame 41	0.848512	0.279273	0.843631	0.0484458	0.954321	0.664748
7939237	NM_012194	C11orf41	chromosome 11 open reading frame 41	0.990016	0.924812	1.05337	0.611944	1.01611	0.854007
7938078	BC031612	C11orf42	chromosome 11 open reading frame 42	0.849504	0.0739966	0.936625	0.403276	0.900476	0.313813
7945241	AK096377	C11orf44	chromosome 11 open reading frame 44	1.16097	0.188614	1.32483	0.0384215	1.05745	0.623058
7952626	BC025756	C11orf45	chromosome 11 open reading frame 45	0.94774	0.522714	0.827119	0.0706023	0.744322	0.0175402
7939087	BC047775	C11orf46	chromosome 11 open reading frame 46	1.20089	0.087053	0.824696	0.0590753	1.04909	0.467331
7948775	NM_024099	C11orf48	chromosome 11 open reading frame 48	1.06034	0.446885	0.661914	0.000298244	0.733885	0.00144385
7939723	NM_001003676	C11orf49	chromosome 11 open reading frame 49	0.977808	0.82967	0.685593	0.00220259	0.688372	0.00471826
7950128	NM_014042	C11orf51	chromosome 11 open reading frame 51	0.83355	0.0963678	0.445939	2.03853e-06	0.386742	7.93358e-07
7943795	NM_080659	C11orf52	chromosome 11 open reading frame 52	1.01199	0.894256	1.03771	0.556514	0.977264	0.781556
7943729	BC039669	C11orf53	chromosome 11 open reading frame 53	1.0719	0.537848	1.34728	0.0853061	1.25039	0.0896249
7943162	BC012298	C11orf54	chromosome 11 open reading frame 54	1.39153	0.0105535	0.828875	0.114929	1.13803	0.196694
7943842	NM_018195	C11orf57	chromosome 11 open reading frame 57	1.40212	0.0140295	1.01532	0.860492	1.20669	0.0720374
7938669	NM_014267	C11orf58	chromosome 11 open reading frame 58	0.96171	0.657951	1.16952	0.0803264	1.28621	0.00758439
7978754	NM_014267	C11orf58	chromosome 11 open reading frame 58	0.980247	0.775955	1.08643	0.216408	1.07795	0.268286
7950119	BC001706	C11orf59	chromosome 11 open reading frame 59	0.910935	0.309632	0.851528	0.0378073	0.704429	0.000781725
7952069	NM_020153	C11orf60	chromosome 11 open reading frame 60	1.16961	0.243369	0.667519	0.00167242	0.808545	0.0509751
7952445	NM_024631	C11orf61	chromosome 11 open reading frame 61	0.996589	0.964697	0.853321	0.0353414	0.876673	0.0959399
7944751	NM_024806	C11orf63	chromosome 11 open reading frame 63	0.886069	0.423017	0.560147	0.000556154	0.578567	0.000463004
7940315	NR_026946	C11orf64	chromosome 11 open reading frame 64	1.00973	0.906912	1.01119	0.869001	0.927618	0.29371
7951521	NM_152587	C11orf65	chromosome 11 open reading frame 65	0.925766	0.419446	0.823633	0.0225184	0.928472	0.474045
7940493	NM_145017	C11orf66	chromosome 11 open reading frame 66	0.956807	0.645914	1.04055	0.598898	0.865879	0.0728436
7942783	BC002752	C11orf67	chromosome 11 open reading frame 67	0.9831	0.840954	0.894376	0.335987	0.727978	0.0241809
7949540	NM_001135635	C11orf68	chromosome 11 open reading frame 68	1.15603	0.114879	1.57301	0.000376447	1.60685	0.000160221
7943387	BC006128	C11orf70	chromosome 11 open reading frame 70	0.907997	0.279203	0.845875	0.0638711	0.876948	0.173497
7951781	BC071695	C11orf71	chromosome 11 open reading frame 71	1.07404	0.487516	0.868913	0.138515	0.817447	0.0253065
7949851	AK075315	C11orf72	chromosome 11 open reading frame 72	0.889176	0.398168	0.890022	0.235001	0.880269	0.229889
7942932	NM_016401	C11orf73	chromosome 11 open reading frame 73	1.05994	0.491224	0.913329	0.269868	0.941037	0.415803
7939411	AK290833	C11orf74	chromosome 11 open reading frame 74	1.14016	0.280797	0.898313	0.262197	0.844717	0.116549
7951004	NM_020179	C11orf75	chromosome 11 open reading frame 75	0.627949	0.00122506	0.581048	0.000502125	0.544848	0.000123813
7942228	BC004224	C11orf76	chromosome 11 open reading frame 76	1.06008	0.564754	1.09519	0.278276	0.971703	0.69843
7941714	NM_024650	C11orf80	chromosome 11 open reading frame 80	0.628245	0.00484333	0.583632	0.00100598	0.483415	0.000228608
7942832	NM_145018	C11orf82	chromosome 11 open reading frame 82	0.547165	0.00122161	0.443407	7.51713e-05	0.371255	4.0736e-05
7940669	NM_001085372	C11orf83	chromosome 11 open reading frame 83	0.941354	0.583996	0.737007	0.0173451	0.734574	0.0127959
7940790	BC056402	C11orf84	chromosome 11 open reading frame 84	0.702367	0.024549	1.02771	0.67034	0.828913	0.0231797
7949327	BC106951	C11orf85	chromosome 11 open reading frame 85	1.05896	0.519707	1.16512	0.0918389	1.23805	0.041789
7941746	AK026328	C11orf86	chromosome 11 open reading frame 86	0.868347	0.245399	1.25782	0.0156563	1.13291	0.136436
7943711	BC068577	C11orf87	chromosome 11 open reading frame 87	1.02175	0.863535	1.194	0.118921	1.18641	0.15402
7943740	NM_207430	C11orf88	chromosome 11 open reading frame 88	1.10384	0.203833	1.05962	0.380751	1.02187	0.796447
7945678	ENST00000391480	C11orf89	chromosome 11 open reading frame 89	0.884757	0.512001	1.24104	0.0780579	1.05766	0.616068
7940530	NM_001127392	C11orf9	chromosome 11 open reading frame 9	0.997072	0.976143	0.96407	0.599786	0.980804	0.761178
7951593	NM_207429	C11orf92	chromosome 11 open reading frame 92	1.02622	0.884913	1.33829	0.114159	1.26226	0.183295
7955777	NM_021640	C12orf10	chromosome 12 open reading frame 10	1.13118	0.135583	0.694343	0.00151491	0.670175	0.00278541
7961964	NM_018164	C12orf11	chromosome 12 open reading frame 11	1.03808	0.686132	0.909188	0.15763	0.936898	0.423288
7965384	BC027600	C12orf12	chromosome 12 open reading frame 12	1.04389	0.704703	0.917608	0.350828	0.977508	0.76007
7958346	NM_152261	C12orf23	chromosome 12 open reading frame 23	1.04365	0.628707	1.6817	0.000233858	1.69243	0.000219192
7958666	NM_013300	C12orf24	chromosome 12 open reading frame 24	1.13457	0.38148	0.628555	0.0013542	0.691083	0.00940866
7957404	BC029120	C12orf26	chromosome 12 open reading frame 26	1.27516	0.0224083	0.897566	0.274394	1.06865	0.413953
7967107	NR_024345	C12orf27	chromosome 12 open reading frame 27	0.989657	0.933399	0.828488	0.0507376	0.98255	0.866242
7957092	BC143553	C12orf28	chromosome 12 open reading frame 28	1.16227	0.238827	1.1454	0.246924	0.994199	0.955434
7957467	NM_001009894	C12orf29	chromosome 12 open reading frame 29	0.785077	0.034296	0.582858	0.000843713	0.669755	0.00362823
7966462	NM_024953	C12orf30	chromosome 12 open reading frame 30	1.39417	0.00719476	1.77616	5.51352e-05	1.37191	0.00529937
7953130	NR_027363	C12orf32	chromosome 12 open reading frame 32	0.66983	0.000645397	0.484567	3.64751e-06	0.414049	1.65675e-06
7960942	BC028195	C12orf33	chromosome 12 open reading frame 33	1.19405	0.0497994	1.19077	0.0269184	1.13776	0.0980778
7958577	NM_032829	C12orf34	chromosome 12 open reading frame 34	0.971934	0.822021	1.09555	0.419608	0.904265	0.246589
7954711	NM_018169	C12orf35	chromosome 12 open reading frame 35	1.30701	0.0146479	1.25992	0.00640752	1.2533	0.0489624
7961413	BC101220	C12orf36	chromosome 12 open reading frame 36	0.909654	0.272202	1.01416	0.856352	1.13931	0.10701
7957503	AK058107	C12orf37	chromosome 12 open reading frame 37	1.02792	0.764532	1.06728	0.382736	0.991735	0.92715
7954398	NM_030572	C12orf39	chromosome 12 open reading frame 39	1.19623	0.0515835	0.974939	0.677615	1.04831	0.505387
7960411	NM_020374	C12orf4	chromosome 12 open reading frame 4	0.84427	0.136835	0.749611	0.0131439	0.83273	0.0941522
7954794	NM_001031748	C12orf40	chromosome 12 open reading frame 40	1.08783	0.387958	0.979649	0.8137	0.947182	0.685538
7962811	NM_017822	C12orf41	chromosome 12 open reading frame 41	1.09489	0.32249	0.714674	0.00907418	0.831057	0.0593138
7965900	NM_001099336	C12orf42	chromosome 12 open reading frame 42	1.02751	0.815416	1.14071	0.238771	1.05007	0.648165
7967109	BC014661	C12orf43	chromosome 12 open reading frame 43	1.12152	0.210748	0.779494	0.00717428	0.769884	0.00569731
7955606	NM_021934	C12orf44	chromosome 12 open reading frame 44	1.05235	0.551688	0.831384	0.0619266	0.860856	0.113771
7958211	NM_152318	C12orf45	chromosome 12 open reading frame 45	0.992418	0.924295	1.01618	0.810523	1.03278	0.657718
7966441	NR_015404	C12orf47	chromosome 12 open reading frame 47	1.60296	0.0327515	0.620104	0.0192289	0.839848	0.308694
7958031	AK302724	C12orf48	chromosome 12 open reading frame 48	0.631634	0.00707228	0.431113	0.000213777	0.485393	0.000179122
7966738	AK298857	C12orf49	chromosome 12 open reading frame 49	1.04637	0.547798	0.677926	0.000397156	0.729387	0.0013862
7953211	NM_020375	C12orf5	chromosome 12 open reading frame 5	0.995355	0.960894	0.761221	0.0936782	0.864174	0.123438
7965249	BC038413	C12orf50	chromosome 12 open reading frame 50	0.957457	0.69467	0.851639	0.182757	0.934211	0.493948
7966517	NM_001109662	C12orf51	chromosome 12 open reading frame 51	0.93145	0.358037	0.996695	0.957577	0.979203	0.754626
7966488	NM_001109662	C12orf51	chromosome 12 open reading frame 51	0.999078	0.990846	0.856002	0.0742468	0.827633	0.0540994
7958950	BC022092	C12orf52	chromosome 12 open reading frame 52	0.957395	0.647535	0.646118	0.000212008	0.632297	0.000157868
7960682	AK289648	C12orf53	chromosome 12 open reading frame 53	0.865033	0.279357	0.944459	0.694358	0.816388	0.0843852
7955119	BC031670	C12orf54	chromosome 12 open reading frame 54	1.10338	0.312259	1.05663	0.407594	0.926181	0.298745
7957673	ENST00000298953	C12orf55	chromosome 12 open reading frame 55	1.15685	0.0900096	0.870838	0.104613	0.985609	0.896637
7964687	NM_001099676	C12orf56	chromosome 12 open reading frame 56	1.10849	0.173326	1.09903	0.15331	0.994856	0.940009
7953564	NM_138425	C12orf57	chromosome 12 open reading frame 57	1.10316	0.213328	0.464018	2.02159e-06	0.471834	9.08563e-05
7953936	NM_153022	C12orf59	chromosome 12 open reading frame 59	1.06448	0.614066	0.563867	0.000211163	0.613367	0.00110689
7954132	NM_175874	C12orf60	chromosome 12 open reading frame 60	1.00772	0.927294	0.886335	0.154207	0.913931	0.424455
7964642	BC136288	C12orf61	chromosome 12 open reading frame 61	0.998594	0.991311	1.43151	0.00351186	1.20799	0.0510668
7955358	BC007849	C12orf62	chromosome 12 open reading frame 62	1.10273	0.280396	0.915704	0.296257	0.721841	0.0083037
7957688	NM_198520	C12orf63	chromosome 12 open reading frame 63	0.918108	0.323299	0.795998	0.0132914	0.873674	0.136807
7957351	ENST00000417457	C12orf64	chromosome 12 open reading frame 64	1.08403	0.307708	1.05683	0.446449	0.953316	0.505693
7959563	NM_152269	C12orf65	chromosome 12 open reading frame 65	0.814609	0.03899	0.729468	0.00183484	0.694842	0.000745273
7964677	NM_152440	C12orf66	chromosome 12 open reading frame 66	1.21424	0.149795	0.830159	0.151746	1.05512	0.565008
7961820	ENST00000358374	C12orf67	chromosome 12 open reading frame 67	0.962521	0.718012	1.51296	0.000488822	1.74163	0.000844362
7955107	NM_001013635	C12orf68	chromosome 12 open reading frame 68	0.967046	0.764284	1.11047	0.265354	1.08864	0.315336
7961503	NM_001013698	C12orf69	chromosome 12 open reading frame 69	0.853019	0.2677	0.978091	0.870573	0.819978	0.166368
7954551	NM_001145010	C12orf70	chromosome 12 open reading frame 70	1.08267	0.411439	1.22132	0.0624412	1.04817	0.606858
7954701	NM_173802	C12orf72	chromosome 12 open reading frame 72	1.15474	0.280062	0.922915	0.3263	1.07084	0.568466
7957510	BC107813	C12orf74	chromosome 12 open reading frame 74	0.92382	0.55831	1.15277	0.131305	1.10355	0.297783
7958253	NM_001145199	C12orf75	chromosome 12 open reading frame 75	0.640879	0.0281791	0.440205	0.000119918	0.376448	3.02536e-05
7966293	BC133010	C12orf76	chromosome 12 open reading frame 76	1.11978	0.26833	1.2269	0.0700013	1.05895	0.639273
7971644	NM_020456	C13orf1	chromosome 13 open reading frame 1	1.05179	0.584631	0.819084	0.032392	0.822798	0.0619745
7968789	NM_014059	C13orf15	chromosome 13 open reading frame 15	1.86557	7.22227e-05	1.2337	0.0103613	1.53417	0.000252929
7970139	BC029889	C13orf16	chromosome 13 open reading frame 16	0.990835	0.92984	1.38775	0.0185818	1.36191	0.0108065
7971486	NM_025113	C13orf18	chromosome 13 open reading frame 18	1.23453	0.035044	0.43626	5.03887e-06	0.614979	0.000174653
7971134	NM_025138	C13orf23	chromosome 13 open reading frame 23	0.783034	0.0138259	0.919858	0.252524	0.962908	0.633792
7968361	BC030277	C13orf26	chromosome 13 open reading frame 26	0.914334	0.356779	0.831885	0.040073	0.795844	0.0244685
7972674	NM_138779	C13orf27	chromosome 13 open reading frame 27	0.601925	0.000367709	0.469581	2.08126e-05	0.543602	0.000347089
7970150	BC016750	C13orf28	chromosome 13 open reading frame 28	0.937359	0.55179	0.896223	0.209071	0.816145	0.202562
7972826	NR_027701	C13orf29	chromosome 13 open reading frame 29	1.39919	0.0199288	1.19142	0.160996	1.2596	0.08148
7968866	NM_182508	C13orf30	chromosome 13 open reading frame 30	1.22094	0.128111	1.07741	0.319878	1.13817	0.131972
7968883	NM_153218	C13orf31	chromosome 13 open reading frame 31	1.81973	0.00301886	4.05214	4.04876e-06	4.80897	1.61221e-06
7968351	NM_032849	C13orf33	chromosome 13 open reading frame 33	1.14843	0.141951	1.04334	0.580194	1.01417	0.867936
7969374	NM_024808	C13orf34	chromosome 13 open reading frame 34	0.683577	0.00220636	0.674876	0.00365404	0.682383	0.00111242
7970158	NM_207440	C13orf35	chromosome 13 open reading frame 35	0.916712	0.420634	1.00597	0.957052	0.988825	0.924809
7968650	NM_203451	C13orf36	chromosome 13 open reading frame 36	1.14005	0.325126	1.41961	0.0270356	1.13548	0.22607
7970989	NM_001144981	C13orf38	chromosome 13 open reading frame 38	1.29641	0.00706207	0.991671	0.903311	1.00266	0.969869
7972665	BC132748	C13orf39	chromosome 13 open reading frame 39	1.17642	0.0842395	1.03828	0.642642	1.0094	0.90355
7980309	NM_007176	C14orf1	chromosome 14 open reading frame 1	0.661204	0.000947193	0.732777	0.00107338	0.569729	2.35092e-05
7974542	NM_017799	C14orf101	chromosome 14 open reading frame 101	1.04913	0.537655	0.925929	0.277349	0.977957	0.748895
7980702	NM_017970	C14orf102	chromosome 14 open reading frame 102	1.10534	0.223248	0.902257	0.247912	1.05863	0.486886
7978838	NM_018139	C14orf104	chromosome 14 open reading frame 104	1.4338	0.0107692	0.890489	0.24848	1.13709	0.165775
7979378	NM_018168	C14orf105	chromosome 14 open reading frame 105	1.07535	0.452035	0.969904	0.711971	0.982959	0.852592
7978776	NM_018353	C14orf106	chromosome 14 open reading frame 106	0.811272	0.0786351	0.475755	8.22477e-05	0.538075	0.000145847
7976333	NM_015676	C14orf109	chromosome 14 open reading frame 109	1.06904	0.361638	1.11198	0.108876	1.31377	0.033626
7975702	NM_018228	C14orf115	chromosome 14 open reading frame 115	0.939879	0.728818	1.07455	0.60834	1.03495	0.851983
7975863	NM_017926	C14orf118	chromosome 14 open reading frame 118	1.02062	0.842763	0.886666	0.12059	0.963834	0.670872
7973371	BC009645	C14orf119	chromosome 14 open reading frame 119	1.08218	0.373289	0.890405	0.225678	1.10264	0.202395
7978527	NM_080664	C14orf126	chromosome 14 open reading frame 126	1.27134	0.123993	0.688577	0.000380704	0.878148	0.218286
7978538	NR_027263	C14orf128	chromosome 14 open reading frame 128	0.938709	0.631426	1.11265	0.299795	1.14874	0.217168
7976571	NM_016472	C14orf129	chromosome 14 open reading frame 129	0.923145	0.430204	0.67547	0.00151833	0.86721	0.0698064
7976556	NR_023938	C14orf132	chromosome 14 open reading frame 132	0.974114	0.83981	1.25779	0.0406031	1.06652	0.550759
7980403	BC015054	C14orf133	chromosome 14 open reading frame 133	0.979208	0.830872	1.05168	0.523267	1.09701	0.284697
7974771	NM_022495	C14orf135	chromosome 14 open reading frame 135	1.2696	0.039721	0.91733	0.439105	1.53058	0.00114049
7978923	NM_024558	C14orf138	chromosome 14 open reading frame 138	1.15546	0.10013	1.01524	0.909788	1.20441	0.0549974
7981157	NR_026779	C14orf139	chromosome 14 open reading frame 139	0.561279	0.000398245	0.490572	5.94787e-05	0.290154	4.12834e-06
7980990	NM_032490	C14orf142	chromosome 14 open reading frame 142	1.17287	0.102587	0.666668	0.000999743	0.80763	0.021726
7980690	NM_145231	C14orf143	chromosome 14 open reading frame 143	0.755956	0.0258601	0.618522	0.000941697	0.63321	0.00280718
7980496	NM_152446	C14orf145	chromosome 14 open reading frame 145	0.391751	1.54845e-05	0.432043	4.66508e-05	0.337913	1.83329e-06
7978553	NM_138288	C14orf147	chromosome 14 open reading frame 147	1.01505	0.842935	0.69502	0.00714904	0.873222	0.0837721
7980390	NM_001113475	C14orf148	chromosome 14 open reading frame 148	1.29188	0.0754014	1.41386	0.0109712	1.49111	0.00705499
7979437	NM_144581	C14orf149	chromosome 14 open reading frame 149	1.1793	0.0624924	0.986506	0.88009	0.886427	0.268678
7977119	NM_032374	C14orf153	chromosome 14 open reading frame 153	0.964393	0.769482	0.839819	0.141998	0.871126	0.23889
7975989	NM_031210	C14orf156	chromosome 14 open reading frame 156	1.26093	0.0197237	0.64515	0.000439453	0.800411	0.011695
7976216	NM_001102366	C14orf159	chromosome 14 open reading frame 159	1.32743	0.00392973	1.26562	0.00877363	1.25686	0.00860946
7979870	NR_024630	C14orf162	chromosome 14 open reading frame 162	1.02331	0.766924	0.916005	0.23983	1.02366	0.813096
7978103	NR_024081	C14orf165	chromosome 14 open reading frame 165	1.07584	0.586413	1.02065	0.848721	1.02794	0.778543
7974352	NM_016039	C14orf166	chromosome 14 open reading frame 166	0.954123	0.567593	0.72414	0.00272836	0.807696	0.0216171
7975901	NM_194287	C14orf166B	chromosome 14 open reading frame 166B	0.889938	0.375684	0.851745	0.0325945	0.851936	0.0844129
7973446	ENST00000354854	C14orf167	chromosome 14 open reading frame 167	1.02612	0.832866	0.883613	0.309275	0.901821	0.3712
7975595	NM_024644	C14orf169	chromosome 14 open reading frame 169	0.948472	0.522266	0.821658	0.0195402	0.974747	0.737439
7975971	AK292571	C14orf174	chromosome 14 open reading frame 174	1.12045	0.214446	1.04723	0.591257	1.07922	0.4859
7976635	BC093661	C14orf177	chromosome 14 open reading frame 177	0.964021	0.676575	1.19562	0.0904455	1.15741	0.12946
7975995	BC113929	C14orf178	chromosome 14 open reading frame 178	1.05288	0.739617	1.08312	0.380274	0.790112	0.0115394
7975851	NM_001102564	C14orf179	chromosome 14 open reading frame 179	1.25309	0.0598496	1.09604	0.195058	1.16588	0.160098
7977234	BC041103	C14orf180	chromosome 14 open reading frame 180	0.974301	0.828264	0.960322	0.640811	0.957672	0.614478
7979820	NM_207442	C14orf181	chromosome 14 open reading frame 181	1.03687	0.68055	1.38758	0.00255278	1.3354	0.0110631
7978911	NM_001012706	C14orf182	chromosome 14 open reading frame 182	0.872244	0.431055	1.37741	0.00638265	0.949899	0.742241
[truncated: 20,119 more rows]
